# Supplementary material for: Dissecting the causal links between gut microbiome, immune traits and polyp using genetic evidence
Source: Front Immunol. 2024 Sep 13;15:1431990. doi: 10.3389/fimmu.2024.1431990 (PMC11427361; doi:10.3389/fimmu.2024.1431990)
Supplement: Supplementary File S1 — Detailed information on instrumental variables for gut microbiota. [file Table1.xlsx]

## Sheet: S1
exposure	SNP	other_allele.exposure	effect_allele.exposure	beta.exposure	se.exposure	pval.exposure	samplesize.exposure	F
class.Actinobacteria.id.419.summary.txt.gz	rs182549	T	C	0.111489	0.012066	3.79e-20	16313	85.3772
class.Actinobacteria.id.419.summary.txt.gz	rs6730157	A	G	0.107534	0.0119089	2.43e-19	16313	81.5364
class.Actinobacteria.id.419.summary.txt.gz	rs6660520	G	A	0.0711483	0.0134495	1.11e-07	16308	27.9843
class.Actinobacteria.id.419.summary.txt.gz	rs4954556	G	A	0.1226	0.0247436	2.9e-07	9647	24.5503
class.Actinobacteria.id.419.summary.txt.gz	rs8047955	G	A	0.0575816	0.0116762	8.34e-07	16306	24.3199
class.Actinobacteria.id.419.summary.txt.gz	rs6430601	G	T	0.0760397	0.0161513	1.06e-06	16310	22.1649
class.Actinobacteria.id.419.summary.txt.gz	rs7322849	C	T	0.0944467	0.0192976	6.21e-07	16313	23.9534
class.Actinobacteria.id.419.summary.txt.gz	rs72767435	C	T	-0.126352	0.0273626	2.57e-06	12898	21.3231
class.Actinobacteria.id.419.summary.txt.gz	rs134366	A	G	0.111877	0.023501	1.5e-06	14302	22.6624
class.Actinobacteria.id.419.summary.txt.gz	rs62168955	C	T	0.244958	0.0499791	2.14e-06	3450	24.0218
class.Actinobacteria.id.419.summary.txt.gz	rs10841473	C	G	-0.0583765	0.0123353	2.59e-06	16311	22.3962
class.Actinobacteria.id.419.summary.txt.gz	rs11745923	T	G	0.0563759	0.0115529	1.58e-06	16312	23.8124
class.Actinobacteria.id.419.summary.txt.gz	rs1515761	C	T	0.0762317	0.0169884	4.96e-06	15525	20.1357
class.Actinobacteria.id.419.summary.txt.gz	rs1961273	T	C	0.0602969	0.0126047	1.75e-06	16313	22.8837
class.Actinobacteria.id.419.summary.txt.gz	rs12899991	T	A	0.0719923	0.0154661	4.03e-06	16182	21.6676
class.Actinobacteria.id.419.summary.txt.gz	rs12049045	G	A	0.0510452	0.0114325	8.63e-06	16311	19.9356
class.Actinobacteria.id.419.summary.txt.gz	rs35564151	A	G	0.05389	0.0114886	1.87e-06	16182	22.0031
class.Actinobacteria.id.419.summary.txt.gz	rs1376754	A	G	0.0509242	0.0112503	6.71e-06	16182	20.489
class.Actinobacteria.id.419.summary.txt.gz	rs11655079	C	T	-0.0560674	0.0124286	5.93e-06	16309	20.3507
class.Actinobacteria.id.419.summary.txt.gz	rs7700479	A	T	-0.0769653	0.0173933	8.62e-06	16313	19.5807
class.Actinobacteria.id.419.summary.txt.gz	rs80083040	G	T	0.155784	0.0348017	8.62e-06	8003	20.0376
class.Actinobacteria.id.419.summary.txt.gz	rs961091	A	G	0.0501255	0.011255	8.68e-06	16311	19.8348
class.Actinobacteria.id.419.summary.txt.gz	rs4945008	G	A	0.0540741	0.0121393	5.39e-06	16313	19.8421
class.Actinobacteria.id.419.summary.txt.gz	rs857444	T	C	0.0509553	0.011539	8.92e-06	16312	19.5002
class.Actinobacteria.id.419.summary.txt.gz	rs4957061	C	T	0.0496002	0.0111773	9.66e-06	16182	19.692
class.Alphaproteobacteria.id.2379.summary.txt.gz	rs9813022	G	A	-0.0751277	0.0153867	1.05e-06	9593	23.8403
class.Alphaproteobacteria.id.2379.summary.txt.gz	rs76784716	G	A	0.133271	0.0267738	5.09e-07	9593	24.7773
class.Alphaproteobacteria.id.2379.summary.txt.gz	rs140912403	T	C	-0.160677	0.0317708	6.2e-07	8520	25.5772
class.Alphaproteobacteria.id.2379.summary.txt.gz	rs34569731	G	A	0.0705145	0.0157564	7.38e-06	9115	20.0283
class.Alphaproteobacteria.id.2379.summary.txt.gz	rs10803434	T	A	-0.0692742	0.0148866	3.55e-06	9115	21.6546
class.Alphaproteobacteria.id.2379.summary.txt.gz	rs55876211	T	C	-0.080811	0.0184159	7.54e-06	9589	19.2554
class.Alphaproteobacteria.id.2379.summary.txt.gz	rs7960664	A	G	0.0969489	0.0215149	8.84e-06	9596	20.3053
class.Alphaproteobacteria.id.2379.summary.txt.gz	rs17061716	C	G	0.0927341	0.0207569	9.33e-06	9465	19.9597
class.Alphaproteobacteria.id.2379.summary.txt.gz	rs12977163	C	G	0.0690234	0.0153829	7.14e-06	9115	20.1333
class.Alphaproteobacteria.id.2379.summary.txt.gz	rs62285697	T	C	0.0805256	0.0180912	9.76e-06	9115	19.8123
class.Bacilli.id.1673.summary.txt.gz	rs2952251	G	A	-0.0598868	0.0123903	1.08e-06	17360	23.3615
class.Bacilli.id.1673.summary.txt.gz	rs77558518	G	A	-0.107255	0.0222879	1.34e-06	15836	23.1577
class.Bacilli.id.1673.summary.txt.gz	rs57872228	T	C	-0.0714773	0.0146647	9.22e-07	17375	23.7569
class.Bacilli.id.1673.summary.txt.gz	rs35344081	A	G	0.0619529	0.0127066	1.01e-06	17374	23.7718
class.Bacilli.id.1673.summary.txt.gz	rs78938557	C	T	0.108007	0.0232858	1.07e-06	15226	21.5142
class.Bacilli.id.1673.summary.txt.gz	rs11730038	A	G	-0.0630747	0.0128717	1.96e-06	17377	24.0124
class.Bacilli.id.1673.summary.txt.gz	rs76717940	A	T	0.156331	0.0325945	1.07e-06	8017	23.004
class.Bacilli.id.1673.summary.txt.gz	rs1962325	G	C	0.0554219	0.0114789	1.38e-06	17356	23.3109
class.Bacilli.id.1673.summary.txt.gz	rs74352383	A	T	-0.104496	0.0217083	1.53e-06	16519	23.171
class.Bacilli.id.1673.summary.txt.gz	rs9581006	T	C	0.225309	0.0467697	1.79e-06	4253	23.2075
class.Bacilli.id.1673.summary.txt.gz	rs11110282	G	A	-0.101189	0.0217379	4.85e-06	16026	21.6688
class.Bacilli.id.1673.summary.txt.gz	rs4028634	C	T	0.0520614	0.0109842	2.21e-06	17377	22.4646
class.Bacilli.id.1673.summary.txt.gz	rs694949	G	A	-0.081146	0.0180042	7.6e-06	16600	20.3135
class.Bacilli.id.1673.summary.txt.gz	rs12797734	C	T	0.0572158	0.0126793	7.21e-06	16902	20.363
class.Bacilli.id.1673.summary.txt.gz	rs28564647	G	T	-0.0613034	0.0137579	7.81e-06	17368	19.8548
class.Bacilli.id.1673.summary.txt.gz	rs7666190	A	C	-0.104044	0.0247934	8.47e-06	10436	17.6102
class.Bacilli.id.1673.summary.txt.gz	rs4459992	C	T	0.0535854	0.0116362	4.3e-06	17362	21.2066
class.Bacilli.id.1673.summary.txt.gz	rs34989881	G	A	0.111056	0.0246039	6.55e-06	12966	20.374
class.Bacilli.id.1673.summary.txt.gz	rs111552159	G	C	0.128032	0.0286921	9.13e-06	11350	19.9118
class.Bacilli.id.1673.summary.txt.gz	rs13068444	G	A	0.0601035	0.0136407	9.53e-06	17260	19.4144
class.Bacilli.id.1673.summary.txt.gz	rs1595463	A	C	0.0476864	0.0108547	7.97e-06	17358	19.2998
class.Bacilli.id.1673.summary.txt.gz	rs74663707	T	C	0.0979154	0.0224074	8.46e-06	15769	19.095
class.Bacteroidia.id.912.summary.txt.gz	rs55773148	A	G	-0.121514	0.0236759	3.9e-07	11349	26.3413
class.Bacteroidia.id.912.summary.txt.gz	rs7631304	A	G	-0.0645771	0.0132957	8.37e-07	18334	23.5902
class.Bacteroidia.id.912.summary.txt.gz	rs73975615	A	G	-0.207018	0.0442633	1.22e-06	3350	21.874
class.Bacteroidia.id.912.summary.txt.gz	rs111845179	C	T	0.102648	0.0213843	9.24e-07	16393	23.0415
class.Bacteroidia.id.912.summary.txt.gz	rs2032750	C	T	-0.0508393	0.0106807	1.92e-06	17853	22.6567
class.Bacteroidia.id.912.summary.txt.gz	rs7546249	A	T	-0.0567113	0.0118386	1.55e-06	18333	22.9477
class.Bacteroidia.id.912.summary.txt.gz	rs929878	T	C	-0.0548532	0.012153	4.73e-06	18334	20.3723
class.Bacteroidia.id.912.summary.txt.gz	rs13291169	G	C	0.0689676	0.0148765	3.75e-06	17513	21.4926
class.Bacteroidia.id.912.summary.txt.gz	rs17343978	C	A	-0.0552057	0.0120278	8.36e-06	18334	21.0668
class.Bacteroidia.id.912.summary.txt.gz	rs72706335	C	T	-0.22241	0.0493458	7.66e-06	3819	20.3145
class.Bacteroidia.id.912.summary.txt.gz	rs11146701	G	A	0.0473596	0.010541	7.08e-06	18220	20.1861
class.Bacteroidia.id.912.summary.txt.gz	rs62531359	G	T	0.0655728	0.0149891	9.09e-06	18320	19.1381
class.Bacteroidia.id.912.summary.txt.gz	rs4146051	G	A	-0.107377	0.0245661	8.76e-06	11372	19.1051
class.Bacteroidia.id.912.summary.txt.gz	rs79585701	C	A	0.0646823	0.0149628	9.99e-06	18334	18.6872
class.Bacteroidia.id.912.summary.txt.gz	rs4916508	A	G	-0.0466729	0.0105312	8.47e-06	18324	19.6413
class.Bacteroidia.id.912.summary.txt.gz	rs62575403	T	C	0.140055	0.0311128	7.06e-06	9668	20.2636
class.Betaproteobacteria.id.2867.summary.txt.gz	rs4033856	T	C	0.0832423	0.0167237	5.17e-07	15945	24.7756
class.Betaproteobacteria.id.2867.summary.txt.gz	rs2367850	C	G	0.064006	0.0130374	9.12e-07	16717	24.1022
class.Betaproteobacteria.id.2867.summary.txt.gz	rs12467854	C	G	0.0641363	0.0131766	1.1e-06	17038	23.6918
class.Betaproteobacteria.id.2867.summary.txt.gz	rs6087811	G	T	-0.0978177	0.0198522	7.44e-07	16184	24.2783
class.Betaproteobacteria.id.2867.summary.txt.gz	rs62395635	C	T	0.109741	0.0236	2.94e-06	15108	21.6228
class.Betaproteobacteria.id.2867.summary.txt.gz	rs2613606	T	C	-0.0513106	0.0109091	2.2e-06	17146	22.1226
class.Betaproteobacteria.id.2867.summary.txt.gz	rs1928341	G	A	0.0525581	0.0110408	2.02e-06	17150	22.661
class.Betaproteobacteria.id.2867.summary.txt.gz	rs72747231	G	C	-0.137281	0.0290338	2.06e-06	11344	22.3569
class.Betaproteobacteria.id.2867.summary.txt.gz	rs11128180	G	A	0.0592944	0.0128769	3.67e-06	17151	21.2033
class.Betaproteobacteria.id.2867.summary.txt.gz	rs2321387	A	G	-0.0494596	0.0109424	5.8e-06	17149	20.4304
class.Betaproteobacteria.id.2867.summary.txt.gz	rs1511453	G	A	0.0923492	0.0199158	4.76e-06	17085	21.5016
class.Betaproteobacteria.id.2867.summary.txt.gz	rs9964679	G	A	0.052911	0.0114866	4.85e-06	17151	21.2183
class.Betaproteobacteria.id.2867.summary.txt.gz	rs56386628	T	C	-0.0622252	0.0135688	5.87e-06	17147	21.0306
class.Betaproteobacteria.id.2867.summary.txt.gz	rs320161	G	A	0.0572286	0.01262	7.33e-06	17035	20.5641
class.Betaproteobacteria.id.2867.summary.txt.gz	rs75242906	T	C	-0.121083	0.028075	9.27e-06	10803	18.6007
class.Clostridia.id.1859.summary.txt.gz	rs6815608	C	T	0.103803	0.0210883	4.02e-07	16731	24.2292
class.Clostridia.id.1859.summary.txt.gz	rs112334273	A	G	0.0641008	0.0127404	3.81e-07	18217	25.3141
class.Clostridia.id.1859.summary.txt.gz	rs6814436	C	T	0.0739995	0.0150815	9.65e-07	18336	24.0751
class.Clostridia.id.1859.summary.txt.gz	rs72915163	C	T	-0.0581025	0.0120557	1.34e-06	18317	23.2275
class.Clostridia.id.1859.summary.txt.gz	rs2273429	G	A	-0.0724037	0.0153105	4.52e-06	18337	22.3637
class.Clostridia.id.1859.summary.txt.gz	rs10774377	G	A	0.052659	0.0113858	3.24e-06	18330	21.3902
class.Clostridia.id.1859.summary.txt.gz	rs13179700	C	T	0.0511937	0.0109569	3.37e-06	18338	21.8303
class.Clostridia.id.1859.summary.txt.gz	rs6934062	C	G	0.0524406	0.0116115	6.53e-06	17859	20.3965
class.Clostridia.id.1859.summary.txt.gz	rs1842454	A	G	-0.0547202	0.0127338	8.72e-06	18340	18.4662
class.Clostridia.id.1859.summary.txt.gz	rs10209007	C	G	0.0794173	0.0182427	9.89e-06	17812	18.9518
class.Clostridia.id.1859.summary.txt.gz	rs76767978	A	G	0.0698882	0.0156319	8.4e-06	18329	19.9888
class.Clostridia.id.1859.summary.txt.gz	rs13105690	C	T	-0.0529097	0.011818	8.78e-06	18340	20.044
class.Clostridia.id.1859.summary.txt.gz	rs76860606	G	C	0.0947036	0.0225117	7.53e-06	17579	17.6977
class.Clostridia.id.1859.summary.txt.gz	rs72738886	C	T	0.086617	0.0190393	8.24e-06	16934	20.6969
class.Clostridia.id.1859.summary.txt.gz	rs7269302	T	A	-0.0963981	0.0212007	9.04e-06	17405	20.6746
class.Clostridia.id.1859.summary.txt.gz	rs6797343	T	G	0.0592279	0.0134556	9.36e-06	18340	19.3751
class.Clostridia.id.1859.summary.txt.gz	rs13421739	G	C	0.0888472	0.0179655	9.54e-06	18340	24.4574
class.Coriobacteriia.id.809.summary.txt.gz	rs719099	G	A	0.0778402	0.0155815	5.43e-07	17687	24.9568
class.Coriobacteriia.id.809.summary.txt.gz	rs240104	C	T	-0.0603429	0.0126849	1.52e-06	17577	22.6296
class.Coriobacteriia.id.809.summary.txt.gz	rs11250875	C	T	0.06075	0.0130939	4.83e-06	17690	21.5256
class.Coriobacteriia.id.809.summary.txt.gz	rs34739816	T	G	0.0965017	0.0207666	3.88e-06	16593	21.5943
class.Coriobacteriia.id.809.summary.txt.gz	rs76779974	G	C	0.0774888	0.0171877	5.63e-06	16419	20.3256
class.Coriobacteriia.id.809.summary.txt.gz	rs80046645	G	C	0.25584	0.0561995	4.66e-06	3204	20.7239
class.Coriobacteriia.id.809.summary.txt.gz	rs45480394	G	T	-0.0504262	0.0113307	9.71e-06	17413	19.8061
class.Coriobacteriia.id.809.summary.txt.gz	rs1816223	G	A	-0.0586265	0.0129006	4.84e-06	17688	20.6523
class.Coriobacteriia.id.809.summary.txt.gz	rs7898585	C	T	0.0731501	0.0164186	5.25e-06	17691	19.85
class.Coriobacteriia.id.809.summary.txt.gz	rs67561917	G	A	-0.0714367	0.0154113	5.39e-06	17333	21.4863
class.Coriobacteriia.id.809.summary.txt.gz	rs3025411	G	A	0.0926543	0.0209468	8.27e-06	15671	19.5657
class.Coriobacteriia.id.809.summary.txt.gz	rs11656361	C	A	0.0773006	0.017553	8.02e-06	16665	19.3939
class.Coriobacteriia.id.809.summary.txt.gz	rs1397793	A	G	-0.0498855	0.0112446	9.77e-06	17527	19.6815
class.Coriobacteriia.id.809.summary.txt.gz	rs11073596	G	T	0.0510212	0.0114339	8.14e-06	17527	19.9118
class.Coriobacteriia.id.809.summary.txt.gz	rs2442778	A	G	-0.116408	0.0258545	9.03e-06	13472	20.2719
class.Coriobacteriia.id.809.summary.txt.gz	rs7540303	T	C	0.0483227	0.0109062	9.62e-06	17691	19.6317
class.Coriobacteriia.id.809.summary.txt.gz	rs62448869	A	T	-0.0486059	0.0108982	7.87e-06	17527	19.8914
class.Coriobacteriia.id.809.summary.txt.gz	rs13307134	T	C	0.0565686	0.0126265	7.8e-06	17527	20.0718
class.Coriobacteriia.id.809.summary.txt.gz	rs4880783	T	G	0.056503	0.0125055	5.9e-06	17691	20.4144
class.Coriobacteriia.id.809.summary.txt.gz	rs12974142	A	G	0.0789796	0.0177205	8.51e-06	17413	19.8646
class.Coriobacteriia.id.809.summary.txt.gz	rs8010111	A	G	-0.103377	0.0229286	6.9e-06	15996	20.3278
class.Deltaproteobacteria.id.3087.summary.txt.gz	rs6058181	T	C	0.0825716	0.0165958	3.4e-07	15100	24.755
class.Deltaproteobacteria.id.3087.summary.txt.gz	rs4506934	T	C	-0.0936514	0.02012	3.59e-06	15061	21.6656
class.Deltaproteobacteria.id.3087.summary.txt.gz	rs17791387	G	A	-0.0735881	0.0154246	1.6e-06	15071	22.7607
class.Deltaproteobacteria.id.3087.summary.txt.gz	rs2838334	A	G	0.0561722	0.0124124	5.45e-06	15168	20.4801
class.Deltaproteobacteria.id.3087.summary.txt.gz	rs9928243	A	C	-0.0538457	0.0117718	5.02e-06	15167	20.9227
class.Deltaproteobacteria.id.3087.summary.txt.gz	rs11599763	C	T	-0.0544219	0.0117397	3.94e-06	15168	21.49
class.Deltaproteobacteria.id.3087.summary.txt.gz	rs112381107	T	C	0.206594	0.0456908	4.63e-06	4457	20.4446
class.Deltaproteobacteria.id.3087.summary.txt.gz	rs17084793	A	G	-0.0710762	0.015953	5.69e-06	15164	19.8501
class.Deltaproteobacteria.id.3087.summary.txt.gz	rs2692012	G	A	0.110335	0.0253336	3.14e-06	13104	18.9685
class.Deltaproteobacteria.id.3087.summary.txt.gz	rs1035691	G	A	-0.055176	0.0121602	9.65e-06	15168	20.5883
class.Deltaproteobacteria.id.3087.summary.txt.gz	rs62020470	G	A	-0.0585411	0.0129358	4.85e-06	15168	20.4801
class.Deltaproteobacteria.id.3087.summary.txt.gz	rs16851319	C	G	-0.0705516	0.0150849	5.68e-06	15154	21.8739
class.Deltaproteobacteria.id.3087.summary.txt.gz	rs3935584	T	C	-0.0523485	0.011566	7.5e-06	15166	20.4851
class.Deltaproteobacteria.id.3087.summary.txt.gz	rs55744759	G	A	-0.0779693	0.0170738	7.31e-06	15168	20.8538
class.Erysipelotrichia.id.2147.summary.txt.gz	rs62504403	T	C	0.0681159	0.0127883	1.12e-07	16981	28.3706
class.Erysipelotrichia.id.2147.summary.txt.gz	rs7234058	C	T	-0.0945759	0.0194091	9.12e-07	16874	23.7438
class.Erysipelotrichia.id.2147.summary.txt.gz	rs17530232	G	A	0.10305	0.0224648	2.79e-06	16622	21.0423
class.Erysipelotrichia.id.2147.summary.txt.gz	rs2300774	A	G	0.0524152	0.0106784	8.95e-07	18216	24.0937
class.Erysipelotrichia.id.2147.summary.txt.gz	rs35161940	C	T	-0.0806041	0.0167641	1.85e-06	18213	23.1182
class.Erysipelotrichia.id.2147.summary.txt.gz	rs10781552	T	C	-0.0552212	0.0116074	2.33e-06	17789	22.6329
class.Erysipelotrichia.id.2147.summary.txt.gz	rs8003149	T	C	0.0538798	0.0116888	4.08e-06	18213	21.2477
class.Erysipelotrichia.id.2147.summary.txt.gz	rs4078432	T	C	-0.0608929	0.0133764	4.23e-06	17789	20.7232
class.Erysipelotrichia.id.2147.summary.txt.gz	rs1074800	G	A	0.0492438	0.010887	6.15e-06	17789	20.459
class.Erysipelotrichia.id.2147.summary.txt.gz	rs56970041	G	T	0.0724144	0.0164471	5.4e-06	18217	19.3854
class.Erysipelotrichia.id.2147.summary.txt.gz	rs7826267	G	T	-0.0839071	0.0199131	9.28e-06	17586	17.755
class.Erysipelotrichia.id.2147.summary.txt.gz	rs1884466	T	C	-0.0475363	0.0106939	9.53e-06	18205	19.7598
class.Erysipelotrichia.id.2147.summary.txt.gz	rs290833	G	T	-0.0497374	0.0111376	8.03e-06	17789	19.9425
class.Gammaproteobacteria.id.3303.summary.txt.gz	rs6706173	C	A	0.074251	0.0146392	1.99e-07	16020	25.7257
class.Gammaproteobacteria.id.3303.summary.txt.gz	rs11181912	A	G	-0.0579153	0.0118796	9.95e-07	16017	23.7673
class.Gammaproteobacteria.id.3303.summary.txt.gz	rs79795896	G	A	-0.15921	0.0351373	7.92e-06	7577	20.5307
class.Gammaproteobacteria.id.3303.summary.txt.gz	rs2234691	C	T	0.0762905	0.0171962	8.39e-06	16011	19.6823
class.Gammaproteobacteria.id.3303.summary.txt.gz	rs6469506	A	T	0.0541424	0.0116333	3.29e-06	16023	21.6605
class.Gammaproteobacteria.id.3303.summary.txt.gz	rs12404135	G	A	-0.0788843	0.0172415	8.89e-06	15231	20.9329
class.Gammaproteobacteria.id.3303.summary.txt.gz	rs9973122	A	T	0.0740614	0.0162596	6.77e-06	15650	20.7473
class.Gammaproteobacteria.id.3303.summary.txt.gz	rs9494710	T	C	-0.0549673	0.0120924	4.55e-06	15650	20.6625
class.Gammaproteobacteria.id.3303.summary.txt.gz	rs75101789	T	C	0.0729012	0.0163003	8.79e-06	16024	20.0023
class.Lentisphaeria.id.2250.summary.txt.gz	rs2825714	G	A	-0.13741	0.0289246	1.72e-06	4734	22.5685
class.Lentisphaeria.id.2250.summary.txt.gz	rs17114848	A	G	0.152377	0.0324332	4.06e-06	4734	22.0729
class.Lentisphaeria.id.2250.summary.txt.gz	rs77599476	G	A	0.230292	0.0480168	1.86e-06	3722	23.0022
class.Lentisphaeria.id.2250.summary.txt.gz	rs11770843	T	C	0.109431	0.0234879	1.91e-06	4705	21.7066
class.Lentisphaeria.id.2250.summary.txt.gz	rs72640280	G	A	0.220207	0.0486196	5.18e-06	3816	20.5134
class.Lentisphaeria.id.2250.summary.txt.gz	rs62570196	T	C	-0.21635	0.0439866	1.08e-06	3712	24.1922
class.Lentisphaeria.id.2250.summary.txt.gz	rs2731834	G	C	0.109438	0.023693	4.24e-06	4733	21.3351
class.Lentisphaeria.id.2250.summary.txt.gz	rs2031282	G	A	0.122369	0.0270329	4.38e-06	4734	20.4905
class.Lentisphaeria.id.2250.summary.txt.gz	rs1002941	A	G	0.105025	0.0233484	8.15e-06	4734	20.2334
class.Lentisphaeria.id.2250.summary.txt.gz	rs73113483	A	T	-0.131217	0.0288713	8.66e-06	4718	20.6561
class.Melainabacteria.id.1589.summary.txt.gz	rs9864379	C	T	-0.159735	0.0292553	5.36e-08	5777	29.8118
class.Melainabacteria.id.1589.summary.txt.gz	rs11150282	C	T	0.0989488	0.0196972	6.03e-07	5873	25.2356
class.Melainabacteria.id.1589.summary.txt.gz	rs16851659	C	G	-0.0896103	0.0186432	1.27e-06	5884	23.1033
class.Melainabacteria.id.1589.summary.txt.gz	rs73074665	T	A	0.166216	0.0355728	2.87e-06	5758	21.8328
class.Melainabacteria.id.1589.summary.txt.gz	rs4129395	A	G	0.0896187	0.0185106	1.48e-06	5887	23.44
class.Melainabacteria.id.1589.summary.txt.gz	rs79790072	C	T	0.226722	0.0487841	3.29e-06	4107	21.5989
class.Melainabacteria.id.1589.summary.txt.gz	rs10738747	A	G	0.0814624	0.0184409	9.96e-06	5884	19.5141
class.Melainabacteria.id.1589.summary.txt.gz	rs1221147	A	T	0.123968	0.0278958	7.11e-06	5768	19.7488
class.Melainabacteria.id.1589.summary.txt.gz	rs113884518	C	T	-0.205352	0.0454982	8.06e-06	4442	20.3708
class.Melainabacteria.id.1589.summary.txt.gz	rs789069	C	A	-0.103539	0.0234287	6.85e-06	5879	19.5305
class.Melainabacteria.id.1589.summary.txt.gz	rs367480	A	G	-0.083758	0.0185796	8.2e-06	5887	20.3226
class.Melainabacteria.id.1589.summary.txt.gz	rs28678345	C	T	0.214848	0.0470878	6.69e-06	4323	20.8184
class.Melainabacteria.id.1589.summary.txt.gz	rs10148250	A	G	0.0861928	0.0193381	8.67e-06	5453	19.8662
class.Methanobacteria.id.119.summary.txt.gz	rs10202904	G	T	-0.121754	0.0235357	3.01e-07	3695	26.7615
class.Methanobacteria.id.119.summary.txt.gz	rs73457410	G	A	0.21534	0.0436695	1.41e-06	3498	24.316
class.Methanobacteria.id.119.summary.txt.gz	rs6776814	C	T	-0.199566	0.0411825	1.63e-06	3385	23.4827
class.Methanobacteria.id.119.summary.txt.gz	rs894996	A	C	0.216999	0.0449076	1.88e-06	3582	23.3495
class.Methanobacteria.id.119.summary.txt.gz	rs75208022	T	C	-0.227245	0.048763	5.92e-06	3203	21.7173
class.Methanobacteria.id.119.summary.txt.gz	rs12825290	G	C	-0.216781	0.0493496	6.08e-06	3144	19.2963
class.Methanobacteria.id.119.summary.txt.gz	rs56131665	A	G	0.178661	0.039298	6.18e-06	3572	20.669
class.Methanobacteria.id.119.summary.txt.gz	rs11018665	T	A	0.111465	0.0250516	6.52e-06	3698	19.7975
class.Methanobacteria.id.119.summary.txt.gz	rs4257531	A	G	0.164498	0.0364959	7.44e-06	3162	20.3158
class.Methanobacteria.id.119.summary.txt.gz	rs6508769	C	T	0.153519	0.0344519	8.23e-06	3319	19.8564
class.Methanobacteria.id.119.summary.txt.gz	rs73068003	T	G	-0.15814	0.0351803	8.45e-06	3692	20.2063
class.Methanobacteria.id.119.summary.txt.gz	rs10424197	A	G	-0.111274	0.0247517	9.28e-06	3698	20.2106
class.Mollicutes.id.3920.summary.txt.gz	rs74603314	C	T	0.221639	0.0462918	1.56e-06	4499	22.9238
class.Mollicutes.id.3920.summary.txt.gz	rs10108398	A	G	0.0769142	0.0153953	1.09e-06	10932	24.9596
class.Mollicutes.id.3920.summary.txt.gz	rs11890098	G	A	0.074438	0.0153389	9.57e-07	11392	23.5507
class.Mollicutes.id.3920.summary.txt.gz	rs72901605	C	T	-0.0841852	0.0178119	3.26e-06	10526	22.3383
class.Mollicutes.id.3920.summary.txt.gz	rs3768491	G	A	-0.0681052	0.0149061	4.23e-06	11002	20.8753
class.Mollicutes.id.3920.summary.txt.gz	rs17214486	A	C	0.06099	0.0135623	6.61e-06	11387	20.2233
class.Mollicutes.id.3920.summary.txt.gz	rs12566890	G	T	-0.101147	0.0230978	3.65e-06	11371	19.1763
class.Mollicutes.id.3920.summary.txt.gz	rs78169027	G	A	-0.108283	0.0237289	5.88e-06	10542	20.824
class.Mollicutes.id.3920.summary.txt.gz	rs4885016	C	T	-0.0819606	0.0181628	7.27e-06	11388	20.3632
class.Mollicutes.id.3920.summary.txt.gz	rs28537087	A	G	0.0820873	0.0188312	8.07e-06	11382	19.0019
class.Mollicutes.id.3920.summary.txt.gz	rs2464826	C	A	0.0944239	0.0211806	8.4e-06	10998	19.8741
class.Mollicutes.id.3920.summary.txt.gz	rs6043847	C	T	-0.114937	0.0248606	4.55e-06	11130	21.3746
class.Negativicutes.id.2164.summary.txt.gz	rs1643968	C	T	-0.0565284	0.0112298	4.15e-07	18170	25.339
class.Negativicutes.id.2164.summary.txt.gz	rs60274479	C	T	-0.0659623	0.0134137	1.16e-06	17610	24.1822
class.Negativicutes.id.2164.summary.txt.gz	rs13086907	A	G	0.0625312	0.0131735	1.95e-06	18163	22.5315
class.Negativicutes.id.2164.summary.txt.gz	rs73232831	A	G	-0.151829	0.0314932	1.87e-06	9382	23.2421
class.Negativicutes.id.2164.summary.txt.gz	rs71405394	A	G	-0.114178	0.02405	2.17e-06	13861	22.539
class.Negativicutes.id.2164.summary.txt.gz	rs61249479	C	A	0.0777075	0.0168628	2.95e-06	18165	21.2357
class.Negativicutes.id.2164.summary.txt.gz	rs1447205	C	G	-0.0502053	0.0108382	2.93e-06	18165	21.4578
class.Negativicutes.id.2164.summary.txt.gz	rs4722181	G	T	0.0501306	0.0105798	2e-06	18163	22.4518
class.Negativicutes.id.2164.summary.txt.gz	rs4463806	C	T	-0.0543966	0.0129365	7.81e-06	18160	17.6811
class.Negativicutes.id.2164.summary.txt.gz	rs9423647	A	G	0.047817	0.0105282	6.06e-06	18164	20.628
class.Negativicutes.id.2164.summary.txt.gz	rs2834062	G	A	0.0489057	0.0108842	8.44e-06	18171	20.1897
class.Negativicutes.id.2164.summary.txt.gz	rs1649999	G	A	0.0748989	0.0166458	7.58e-06	18036	20.2462
class.Negativicutes.id.2164.summary.txt.gz	rs1135612	A	G	0.0529785	0.0119177	9.26e-06	18164	19.7614
class.Verrucomicrobiae.id.4029.summary.txt.gz	rs11729256	C	T	0.0749798	0.0150177	6.73e-07	11861	24.9277
class.Verrucomicrobiae.id.4029.summary.txt.gz	rs4936098	G	A	0.0648843	0.0135928	1.12e-06	11858	22.7856
class.Verrucomicrobiae.id.4029.summary.txt.gz	rs9349825	G	A	-0.0704036	0.0147128	2.54e-06	11858	22.8981
class.Verrucomicrobiae.id.4029.summary.txt.gz	rs74542928	C	T	0.112164	0.0236422	1.63e-06	11216	22.5076
class.Verrucomicrobiae.id.4029.summary.txt.gz	rs3995795	T	C	0.0641275	0.0140995	5.19e-06	11690	20.6863
class.Verrucomicrobiae.id.4029.summary.txt.gz	rs2602429	T	C	0.0746844	0.0156194	2.58e-06	11690	22.8628
class.Verrucomicrobiae.id.4029.summary.txt.gz	rs4242783	A	G	0.0689292	0.0147693	2.64e-06	11690	21.7815
class.Verrucomicrobiae.id.4029.summary.txt.gz	rs11184341	C	G	0.0655342	0.0142231	4.13e-06	11864	21.2299
class.Verrucomicrobiae.id.4029.summary.txt.gz	rs61779207	A	G	-0.0758309	0.0167762	6.72e-06	11591	20.4318
class.Verrucomicrobiae.id.4029.summary.txt.gz	rs117107102	G	A	0.204683	0.0431573	2.92e-06	4975	22.4934
class.Verrucomicrobiae.id.4029.summary.txt.gz	rs12908520	A	G	0.0618926	0.0130946	2.17e-06	11863	22.3404
class.Verrucomicrobiae.id.4029.summary.txt.gz	rs111862613	C	T	0.090699	0.0196746	3.74e-06	11621	21.2517
class.Verrucomicrobiae.id.4029.summary.txt.gz	rs941682	A	G	-0.0631436	0.0143767	9.61e-06	11809	19.2902
family.Acidaminococcaceae.id.2166.summary.txt.gz	rs6923842	C	T	-0.0796106	0.0169192	2.21e-06	11904	22.1401
family.Acidaminococcaceae.id.2166.summary.txt.gz	rs6589457	G	A	0.165911	0.0349516	2.32e-06	7386	22.5328
family.Acidaminococcaceae.id.2166.summary.txt.gz	rs2933324	G	A	-0.0662557	0.0140257	2.24e-06	12525	22.3152
family.Acidaminococcaceae.id.2166.summary.txt.gz	rs262812	C	T	-0.065675	0.0142257	3.25e-06	12099	21.3135
family.Acidaminococcaceae.id.2166.summary.txt.gz	rs74540770	A	G	-0.108969	0.0243533	7.09e-06	10606	20.0213
family.Acidaminococcaceae.id.2166.summary.txt.gz	rs6427992	C	G	-0.0595857	0.01296	4.24e-06	12527	21.1384
family.Acidaminococcaceae.id.2166.summary.txt.gz	rs45497800	C	T	-0.117863	0.0257351	5.86e-06	11316	20.975
family.Acidaminococcaceae.id.2166.summary.txt.gz	rs78702810	C	T	-0.143755	0.0323244	9.16e-06	7992	19.7782
family.Actinomycetaceae.id.421.summary.txt.gz	rs35011108	G	A	0.241826	0.0503796	1.83e-06	3630	23.0408
family.Actinomycetaceae.id.421.summary.txt.gz	rs2889192	T	G	0.0887537	0.0195009	3.64e-06	7710	20.7141
family.Actinomycetaceae.id.421.summary.txt.gz	rs34583783	T	G	0.123756	0.026427	5.48e-06	7710	21.9299
family.Actinomycetaceae.id.421.summary.txt.gz	rs58484246	C	T	0.0761407	0.0169007	6.12e-06	7710	20.2967
family.Actinomycetaceae.id.421.summary.txt.gz	rs4073240	A	G	0.0747546	0.0164684	6.05e-06	7710	20.6051
family.Alcaligenaceae.id.2875.summary.txt.gz	rs62191117	G	A	0.0684302	0.0133636	2.76e-07	16688	26.221
family.Alcaligenaceae.id.2875.summary.txt.gz	rs9537886	C	A	-0.0570888	0.0110683	2.35e-07	16807	26.6038
family.Alcaligenaceae.id.2875.summary.txt.gz	rs4033856	T	C	0.081834	0.0168931	1.03e-06	15623	23.4665
family.Alcaligenaceae.id.2875.summary.txt.gz	rs67737557	G	C	0.0738409	0.0151678	1.04e-06	15876	23.7001
family.Alcaligenaceae.id.2875.summary.txt.gz	rs17000015	T	A	-0.0609257	0.0125363	1.13e-06	16377	23.619
family.Alcaligenaceae.id.2875.summary.txt.gz	rs2367850	C	G	0.0629104	0.0131712	1.85e-06	16377	22.8136
family.Alcaligenaceae.id.2875.summary.txt.gz	rs7638039	C	T	0.0603335	0.0127779	2.7e-06	16791	22.2946
family.Alcaligenaceae.id.2875.summary.txt.gz	rs6087811	G	T	-0.0927044	0.0200457	3.37e-06	15868	21.3875
family.Alcaligenaceae.id.2875.summary.txt.gz	rs62395635	C	T	0.110583	0.0238514	3.35e-06	14802	21.4955
family.Alcaligenaceae.id.2875.summary.txt.gz	rs112159068	T	A	0.131484	0.0281089	3.56e-06	11656	21.8806
family.Alcaligenaceae.id.2875.summary.txt.gz	rs6969323	C	A	-0.0593564	0.0129137	3.89e-06	16810	21.127
family.Alcaligenaceae.id.2875.summary.txt.gz	rs7302582	C	G	-0.106817	0.023298	3.34e-06	15113	21.0203
family.Alcaligenaceae.id.2875.summary.txt.gz	rs1153990	G	A	-0.058727	0.0128306	5.97e-06	16808	20.95
family.Alcaligenaceae.id.2875.summary.txt.gz	rs9964679	G	A	0.0537051	0.0116008	4.47e-06	16810	21.4316
family.Alcaligenaceae.id.2875.summary.txt.gz	rs112135816	G	T	-0.0775052	0.0171554	5.28e-06	15545	20.4109
family.Alcaligenaceae.id.2875.summary.txt.gz	rs2040996	C	T	-0.0490922	0.0110231	7.8e-06	16801	19.8342
family.Alcaligenaceae.id.2875.summary.txt.gz	rs147968	T	C	0.0489475	0.0110321	9.13e-06	16810	19.6855
family.Alcaligenaceae.id.2875.summary.txt.gz	rs74776516	G	T	-0.0944052	0.0213287	6.85e-06	14502	19.5914
family.Alcaligenaceae.id.2875.summary.txt.gz	rs28480294	C	T	-0.0516967	0.0115503	6.61e-06	16377	20.0326
family.Alcaligenaceae.id.2875.summary.txt.gz	rs79846372	G	A	0.0882459	0.0198328	6.99e-06	16186	19.798
family.Bacteroidaceae.id.917.summary.txt.gz	rs6795673	T	C	0.0538565	0.0105251	3.38e-07	18301	26.1832
family.Bacteroidaceae.id.917.summary.txt.gz	rs28757219	A	T	0.0818398	0.0170319	1.29e-06	14833	23.089
family.Bacteroidaceae.id.917.summary.txt.gz	rs9507307	T	C	0.0604456	0.0129128	2.13e-06	18184	21.9124
family.Bacteroidaceae.id.917.summary.txt.gz	rs66474973	T	G	0.0812515	0.0164479	6.81e-07	17405	24.403
family.Bacteroidaceae.id.917.summary.txt.gz	rs11585893	G	A	-0.0740746	0.0147633	1.8e-06	17821	25.175
family.Bacteroidaceae.id.917.summary.txt.gz	rs495004	G	C	-0.0607475	0.0129865	3.42e-06	17707	21.8811
family.Bacteroidaceae.id.917.summary.txt.gz	rs17619981	G	T	0.0880978	0.0187002	2.69e-06	15801	22.1941
family.Bacteroidaceae.id.917.summary.txt.gz	rs2023437	C	T	-0.0782324	0.0167634	5.02e-06	17484	21.7796
family.Bacteroidaceae.id.917.summary.txt.gz	rs66710942	T	C	0.0488038	0.0107412	5.86e-06	17821	20.6443
family.Bacteroidaceae.id.917.summary.txt.gz	rs13207588	G	A	-0.059205	0.0131195	7.49e-06	17707	20.365
family.Bacteroidaceae.id.917.summary.txt.gz	rs2366421	A	T	-0.0528153	0.0117124	7.65e-06	18299	20.3341
family.Bacteroidaceae.id.917.summary.txt.gz	rs1340391	C	T	-0.0592004	0.0132244	6.73e-06	18302	20.0399
family.BacteroidalesS24.7group.id.11173.summary.txt.gz	rs738193	C	T	0.0847328	0.0165856	3.82e-07	7778	26.1
family.BacteroidalesS24.7group.id.11173.summary.txt.gz	rs941000	T	C	0.0850266	0.0163382	3.16e-07	7778	27.0831
family.BacteroidalesS24.7group.id.11173.summary.txt.gz	rs689695	A	C	0.0814578	0.0167057	1.28e-06	7954	23.7759
family.BacteroidalesS24.7group.id.11173.summary.txt.gz	rs17043785	C	T	-0.176187	0.0347133	5.12e-07	5208	25.7606
family.BacteroidalesS24.7group.id.11173.summary.txt.gz	rs10872669	G	A	-0.123071	0.0275665	9.49e-06	7368	19.9317
family.BacteroidalesS24.7group.id.11173.summary.txt.gz	rs12748533	T	G	-0.0821108	0.0172701	2.59e-06	7948	22.6054
family.BacteroidalesS24.7group.id.11173.summary.txt.gz	rs6831034	A	T	-0.0956546	0.0205228	6.1e-06	7576	21.7239
family.BacteroidalesS24.7group.id.11173.summary.txt.gz	rs61508842	C	T	0.122574	0.0272389	7.83e-06	7576	20.2498
family.BacteroidalesS24.7group.id.11173.summary.txt.gz	rs78609301	G	A	-0.0867065	0.0195709	7.09e-06	7953	19.6283
family.BacteroidalesS24.7group.id.11173.summary.txt.gz	rs11135366	G	C	0.0842142	0.0183739	8.78e-06	7953	21.0072
family.BacteroidalesS24.7group.id.11173.summary.txt.gz	rs7217209	T	C	0.0843019	0.0187308	8.43e-06	7745	20.2564
family.Bifidobacteriaceae.id.433.summary.txt.gz	rs182549	T	C	0.11707	0.0126703	5.94e-20	14915	85.3717
family.Bifidobacteriaceae.id.433.summary.txt.gz	rs7570971	C	A	0.112508	0.0125178	2.53e-19	14795	80.7808
family.Bifidobacteriaceae.id.433.summary.txt.gz	rs7322849	C	T	0.110676	0.0200996	1.74e-08	14915	30.3202
family.Bifidobacteriaceae.id.433.summary.txt.gz	rs6430601	G	T	0.0845099	0.016945	2.46e-07	14913	24.8732
family.Bifidobacteriaceae.id.433.summary.txt.gz	rs1961273	T	C	0.0688125	0.0131699	1.7e-07	14915	27.3004
family.Bifidobacteriaceae.id.433.summary.txt.gz	rs1879087	T	C	0.105039	0.0239306	1.05e-06	9168	19.2662
family.Bifidobacteriaceae.id.433.summary.txt.gz	rs638382	C	T	-0.0602866	0.0122474	5.56e-07	14148	24.2301
family.Bifidobacteriaceae.id.433.summary.txt.gz	rs76671854	G	C	-0.0892981	0.0183177	1.04e-06	13923	23.7653
family.Bifidobacteriaceae.id.433.summary.txt.gz	rs4957061	C	T	0.0569873	0.0116907	1.15e-06	14795	23.7614
family.Bifidobacteriaceae.id.433.summary.txt.gz	rs10841473	C	G	-0.0613031	0.0128844	2.28e-06	14914	22.6378
family.Bifidobacteriaceae.id.433.summary.txt.gz	rs4567981	A	T	0.0577763	0.0117388	8.88e-07	14795	24.2242
family.Bifidobacteriaceae.id.433.summary.txt.gz	rs13020688	A	G	0.0584045	0.0122081	1.57e-06	14795	22.8872
family.Bifidobacteriaceae.id.433.summary.txt.gz	rs677208	C	G	0.0728589	0.0164821	6e-06	14915	19.5408
family.Bifidobacteriaceae.id.433.summary.txt.gz	rs11745923	T	G	0.0579759	0.0121021	2.49e-06	14914	22.9494
family.Bifidobacteriaceae.id.433.summary.txt.gz	rs12446429	C	T	0.0810099	0.019073	8.53e-06	14008	18.04
family.Bifidobacteriaceae.id.433.summary.txt.gz	rs11655079	C	T	-0.0586146	0.0129952	5.92e-06	14912	20.3446
family.Bifidobacteriaceae.id.433.summary.txt.gz	rs540489	G	T	-0.0632518	0.013817	5.37e-06	14688	20.9567
family.Bifidobacteriaceae.id.433.summary.txt.gz	rs857444	T	C	0.0553965	0.0120669	3.82e-06	14914	21.0752
family.Bifidobacteriaceae.id.433.summary.txt.gz	rs10857328	A	T	0.0562	0.0126395	7.24e-06	14915	19.7703
family.Bifidobacteriaceae.id.433.summary.txt.gz	rs10831953	A	G	0.0537537	0.0123746	9.95e-06	14915	18.8693
family.Bifidobacteriaceae.id.433.summary.txt.gz	rs7174549	T	C	0.0551726	0.0124655	6.87e-06	14915	19.5898
family.Bifidobacteriaceae.id.433.summary.txt.gz	rs73797465	G	T	-0.0942612	0.0208421	4.85e-06	14795	20.4542
family.Bifidobacteriaceae.id.433.summary.txt.gz	rs12465599	G	A	0.0530218	0.0117672	7.13e-06	14915	20.3032
family.Bifidobacteriaceae.id.433.summary.txt.gz	rs55888705	G	A	0.053673	0.0120586	8.66e-06	14914	19.8114
family.Bifidobacteriaceae.id.433.summary.txt.gz	rs6899771	G	A	-0.0914312	0.0202604	7.28e-06	14150	20.3655
family.Bifidobacteriaceae.id.433.summary.txt.gz	rs7588568	C	A	-0.060716	0.0130605	3.73e-06	14913	21.6115
family.Christensenellaceae.id.1866.summary.txt.gz	rs62573205	A	G	-0.0654804	0.0133503	1.49e-06	16838	24.057
family.Christensenellaceae.id.1866.summary.txt.gz	rs870002	T	C	0.0488951	0.0109817	6.54e-06	16847	19.8241
family.Christensenellaceae.id.1866.summary.txt.gz	rs12657403	G	A	0.078108	0.0171887	5.59e-06	16245	20.6493
family.Christensenellaceae.id.1866.summary.txt.gz	rs117186816	A	G	-0.206476	0.0436362	6.52e-06	4310	22.3894
family.Christensenellaceae.id.1866.summary.txt.gz	rs9608766	C	T	-0.0682134	0.01496	3.33e-06	16185	20.7911
family.Christensenellaceae.id.1866.summary.txt.gz	rs4076564	A	G	-0.188623	0.039209	8.06e-06	3730	23.1429
family.Christensenellaceae.id.1866.summary.txt.gz	rs4805124	G	C	0.0486508	0.0109067	8.36e-06	16847	19.8973
family.Christensenellaceae.id.1866.summary.txt.gz	rs72706624	T	G	0.0882626	0.0197575	6.38e-06	14869	19.9568
family.Christensenellaceae.id.1866.summary.txt.gz	rs77867022	T	G	-0.160443	0.0379589	8.82e-06	4033	17.8656
family.Christensenellaceae.id.1866.summary.txt.gz	rs7211194	T	C	0.0492094	0.0110916	9.94e-06	16436	19.6836
family.Christensenellaceae.id.1866.summary.txt.gz	rs892686	G	A	0.0506107	0.0109651	4.12e-06	16847	21.3041
family.Christensenellaceae.id.1866.summary.txt.gz	rs12380890	G	A	-0.0503972	0.0111047	5.78e-06	16846	20.5966
family.Clostridiaceae1.id.1869.summary.txt.gz	rs12186080	A	G	0.0748236	0.016246	5.34e-06	14244	21.2122
family.Clostridiaceae1.id.1869.summary.txt.gz	rs2795528	A	G	-0.180969	0.0390911	3.81e-06	6411	21.4315
family.Clostridiaceae1.id.1869.summary.txt.gz	rs550843	C	T	-0.0734787	0.0168383	7.09e-06	14234	19.0425
family.Clostridiaceae1.id.1869.summary.txt.gz	rs12341505	A	G	0.0814503	0.0179338	4.54e-06	14250	20.6272
family.Clostridiaceae1.id.1869.summary.txt.gz	rs4723021	C	T	-0.106376	0.0241944	7.42e-06	13682	19.3313
family.Clostridiaceae1.id.1869.summary.txt.gz	rs881532	G	A	-0.0533035	0.0119011	7.9e-06	14250	20.0604
family.Clostridiaceae1.id.1869.summary.txt.gz	rs2817172	T	C	0.0563367	0.012392	5.27e-06	13789	20.668
family.Clostridiaceae1.id.1869.summary.txt.gz	rs10875374	T	C	-0.0536759	0.0119436	8.1e-06	14253	20.1971
family.Clostridiaceae1.id.1869.summary.txt.gz	rs12490337	G	C	-0.0616944	0.013693	6.91e-06	14253	20.2999
family.Clostridiaceae1.id.1869.summary.txt.gz	rs62397761	G	A	0.0615805	0.0136198	9.08e-06	14248	20.443
family.Clostridiaceae1.id.1869.summary.txt.gz	rs56188186	G	A	0.0967774	0.0217471	8.24e-06	13218	19.8036
family.ClostridialesvadinBB60group.id.11286.summary.txt.gz	rs55682560	T	C	-0.131519	0.0261319	4.97e-07	9183	25.3302
family.ClostridialesvadinBB60group.id.11286.summary.txt.gz	rs9979874	C	G	-0.0738925	0.0150911	1.05e-06	10506	23.9749
family.ClostridialesvadinBB60group.id.11286.summary.txt.gz	rs28691777	T	C	0.137134	0.0266996	6.96e-07	10199	26.3802
family.ClostridialesvadinBB60group.id.11286.summary.txt.gz	rs6588624	A	G	-0.0662317	0.0138147	1.79e-06	10512	22.9853
family.ClostridialesvadinBB60group.id.11286.summary.txt.gz	rs7538034	G	T	-0.078598	0.0165982	2.37e-06	10420	22.4233
family.ClostridialesvadinBB60group.id.11286.summary.txt.gz	rs66714985	C	A	0.116908	0.0252447	4.85e-06	10512	21.446
family.ClostridialesvadinBB60group.id.11286.summary.txt.gz	rs118104867	T	C	0.214464	0.0455098	3.44e-06	4095	22.2075
family.ClostridialesvadinBB60group.id.11286.summary.txt.gz	rs2191834	T	G	0.0746375	0.0159136	2.5e-06	10511	21.9977
family.ClostridialesvadinBB60group.id.11286.summary.txt.gz	rs7725895	G	A	-0.116224	0.0240367	3.94e-06	10512	23.3797
family.ClostridialesvadinBB60group.id.11286.summary.txt.gz	rs7226487	G	A	-0.0643682	0.0138701	3.58e-06	10505	21.5368
family.ClostridialesvadinBB60group.id.11286.summary.txt.gz	rs10517600	G	T	0.0626993	0.0139364	6.83e-06	10512	20.2406
family.ClostridialesvadinBB60group.id.11286.summary.txt.gz	rs17121075	A	G	0.0769254	0.0172234	7.91e-06	10512	19.9482
family.ClostridialesvadinBB60group.id.11286.summary.txt.gz	rs10904722	T	C	-0.0672314	0.0147123	5.05e-06	10512	20.8825
family.ClostridialesvadinBB60group.id.11286.summary.txt.gz	rs6755871	G	C	-0.0613825	0.0138976	9.33e-06	10500	19.5079
family.ClostridialesvadinBB60group.id.11286.summary.txt.gz	rs34088226	G	A	-0.117807	0.026924	7.66e-06	9716	19.1454
family.ClostridialesvadinBB60group.id.11286.summary.txt.gz	rs13409132	G	A	-0.165419	0.0352154	4.37e-06	5913	22.0649
family.ClostridialesvadinBB60group.id.11286.summary.txt.gz	rs989682	G	A	0.070194	0.0155364	6.85e-06	10129	20.4126
family.Coriobacteriaceae.id.811.summary.txt.gz	rs719099	G	A	0.0778402	0.0155815	5.43e-07	17687	24.9568
family.Coriobacteriaceae.id.811.summary.txt.gz	rs240104	C	T	-0.0603429	0.0126849	1.52e-06	17577	22.6296
family.Coriobacteriaceae.id.811.summary.txt.gz	rs11250875	C	T	0.06075	0.0130939	4.83e-06	17690	21.5256
family.Coriobacteriaceae.id.811.summary.txt.gz	rs34739816	T	G	0.0965017	0.0207666	3.88e-06	16593	21.5943
family.Coriobacteriaceae.id.811.summary.txt.gz	rs76779974	G	C	0.0774888	0.0171877	5.63e-06	16419	20.3256
family.Coriobacteriaceae.id.811.summary.txt.gz	rs80046645	G	C	0.25584	0.0561995	4.66e-06	3204	20.7239
family.Coriobacteriaceae.id.811.summary.txt.gz	rs45480394	G	T	-0.0504262	0.0113307	9.71e-06	17413	19.8061
family.Coriobacteriaceae.id.811.summary.txt.gz	rs1816223	G	A	-0.0586265	0.0129006	4.84e-06	17688	20.6523
family.Coriobacteriaceae.id.811.summary.txt.gz	rs7898585	C	T	0.0731501	0.0164186	5.25e-06	17691	19.85
family.Coriobacteriaceae.id.811.summary.txt.gz	rs67561917	G	A	-0.0714367	0.0154113	5.39e-06	17333	21.4863
family.Coriobacteriaceae.id.811.summary.txt.gz	rs3025411	G	A	0.0926543	0.0209468	8.27e-06	15671	19.5657
family.Coriobacteriaceae.id.811.summary.txt.gz	rs11656361	C	A	0.0773006	0.017553	8.02e-06	16665	19.3939
family.Coriobacteriaceae.id.811.summary.txt.gz	rs1397793	A	G	-0.0498855	0.0112446	9.77e-06	17527	19.6815
family.Coriobacteriaceae.id.811.summary.txt.gz	rs11073596	G	T	0.0510212	0.0114339	8.14e-06	17527	19.9118
family.Coriobacteriaceae.id.811.summary.txt.gz	rs2442778	A	G	-0.116408	0.0258545	9.03e-06	13472	20.2719
family.Coriobacteriaceae.id.811.summary.txt.gz	rs7540303	T	C	0.0483227	0.0109062	9.62e-06	17691	19.6317
family.Coriobacteriaceae.id.811.summary.txt.gz	rs62448869	A	T	-0.0486059	0.0108982	7.87e-06	17527	19.8914
family.Coriobacteriaceae.id.811.summary.txt.gz	rs13307134	T	C	0.0565686	0.0126265	7.8e-06	17527	20.0718
family.Coriobacteriaceae.id.811.summary.txt.gz	rs4880783	T	G	0.056503	0.0125055	5.9e-06	17691	20.4144
family.Coriobacteriaceae.id.811.summary.txt.gz	rs12974142	A	G	0.0789796	0.0177205	8.51e-06	17413	19.8646
family.Coriobacteriaceae.id.811.summary.txt.gz	rs8010111	A	G	-0.103377	0.0229286	6.9e-06	15996	20.3278
family.Defluviitaleaceae.id.1924.summary.txt.gz	rs72731813	T	C	-0.149751	0.0293415	2.76e-07	7786	26.0481
family.Defluviitaleaceae.id.1924.summary.txt.gz	rs4677103	G	A	0.0977203	0.0197033	9.42e-07	8002	24.5976
family.Defluviitaleaceae.id.1924.summary.txt.gz	rs55658617	C	T	0.177314	0.0361844	1.41e-06	6676	24.0128
family.Defluviitaleaceae.id.1924.summary.txt.gz	rs9725395	G	A	-0.138357	0.0295185	3.41e-06	8031	21.9691
family.Defluviitaleaceae.id.1924.summary.txt.gz	rs17051335	T	C	-0.134314	0.0292201	4.58e-06	8031	21.1288
family.Defluviitaleaceae.id.1924.summary.txt.gz	rs112893842	C	T	0.110761	0.0232545	2.75e-06	8203	22.6862
family.Defluviitaleaceae.id.1924.summary.txt.gz	rs28696126	T	A	-0.107106	0.0238173	5.56e-06	7830	20.223
family.Defluviitaleaceae.id.1924.summary.txt.gz	rs1582238	C	T	0.0801923	0.0167061	1.69e-06	8002	23.0417
family.Defluviitaleaceae.id.1924.summary.txt.gz	rs1908593	C	T	0.070223	0.0156601	7.86e-06	8203	20.1081
family.Defluviitaleaceae.id.1924.summary.txt.gz	rs9608282	G	T	0.139014	0.0299429	4.61e-06	7736	21.554
family.Defluviitaleaceae.id.1924.summary.txt.gz	rs12122999	T	G	-0.0816766	0.0180938	6.18e-06	7830	20.3767
family.Defluviitaleaceae.id.1924.summary.txt.gz	rs4344384	T	G	0.0708803	0.0156121	5.86e-06	8200	20.6124
family.Defluviitaleaceae.id.1924.summary.txt.gz	rs540220	C	T	-0.123954	0.0289814	9.48e-06	7887	18.2928
family.Desulfovibrionaceae.id.3169.summary.txt.gz	rs6058181	T	C	0.0834742	0.0166111	2.7e-07	15074	25.2528
family.Desulfovibrionaceae.id.3169.summary.txt.gz	rs4506934	T	C	-0.0943381	0.020138	3.16e-06	15035	21.9453
family.Desulfovibrionaceae.id.3169.summary.txt.gz	rs2692012	G	A	0.114231	0.0253568	1.56e-06	13080	20.2944
family.Desulfovibrionaceae.id.3169.summary.txt.gz	rs11599763	C	T	-0.0555931	0.0117493	2.5e-06	15142	22.3879
family.Desulfovibrionaceae.id.3169.summary.txt.gz	rs2838334	A	G	0.0571419	0.012423	3.82e-06	15142	21.1572
family.Desulfovibrionaceae.id.3169.summary.txt.gz	rs112381107	T	C	0.211435	0.0456962	2.82e-06	4455	21.409
family.Desulfovibrionaceae.id.3169.summary.txt.gz	rs16851319	C	G	-0.0732697	0.0150964	2.4e-06	15128	23.5561
family.Desulfovibrionaceae.id.3169.summary.txt.gz	rs17791387	G	A	-0.0729251	0.0154381	2.1e-06	15045	22.3135
family.Desulfovibrionaceae.id.3169.summary.txt.gz	rs9928243	A	C	-0.0541732	0.0117819	4.48e-06	15141	21.1417
family.Desulfovibrionaceae.id.3169.summary.txt.gz	rs7164160	T	A	-0.0574455	0.0129468	7.34e-06	15142	19.6872
family.Desulfovibrionaceae.id.3169.summary.txt.gz	rs3935584	T	C	-0.0525838	0.0115757	6.78e-06	15140	20.6351
family.Desulfovibrionaceae.id.3169.summary.txt.gz	rs72647048	C	T	-0.0770089	0.017089	9.61e-06	15142	20.307
family.Enterobacteriaceae.id.3469.summary.txt.gz	rs78143293	G	A	-0.0848521	0.0170415	1.2e-06	13572	24.7918
family.Enterobacteriaceae.id.3469.summary.txt.gz	rs111229068	T	A	0.110561	0.0241719	3.65e-06	12350	20.921
family.Enterobacteriaceae.id.3469.summary.txt.gz	rs62210023	G	A	0.0606754	0.0130125	3.13e-06	13515	21.7422
family.Enterobacteriaceae.id.3469.summary.txt.gz	rs504442	G	T	0.084159	0.0189479	5.17e-06	13578	19.7278
family.Enterobacteriaceae.id.3469.summary.txt.gz	rs80319214	G	C	0.0990404	0.0215877	6.95e-06	12641	21.048
family.Enterobacteriaceae.id.3469.summary.txt.gz	rs11026530	C	T	0.0822408	0.0186379	9.43e-06	13485	19.4706
family.Enterobacteriaceae.id.3469.summary.txt.gz	rs2374342	A	C	0.0582927	0.0126195	4.52e-06	13577	21.3376
family.Enterobacteriaceae.id.3469.summary.txt.gz	rs79757635	A	C	0.0758597	0.0171286	9.32e-06	13419	19.6146
family.Enterobacteriaceae.id.3469.summary.txt.gz	rs35673018	A	G	0.0899642	0.0202934	7.63e-06	13326	19.653
family.Enterobacteriaceae.id.3469.summary.txt.gz	rs61973590	G	C	-0.0605392	0.0133696	8.54e-06	13570	20.5039
family.Enterobacteriaceae.id.3469.summary.txt.gz	rs4792380	T	A	0.115598	0.0257683	9.49e-06	12763	20.1246
family.Erysipelotrichaceae.id.2149.summary.txt.gz	rs62504403	T	C	0.0681159	0.0127883	1.12e-07	16981	28.3706
family.Erysipelotrichaceae.id.2149.summary.txt.gz	rs7234058	C	T	-0.0945759	0.0194091	9.12e-07	16874	23.7438
family.Erysipelotrichaceae.id.2149.summary.txt.gz	rs17530232	G	A	0.10305	0.0224648	2.79e-06	16622	21.0423
family.Erysipelotrichaceae.id.2149.summary.txt.gz	rs2300774	A	G	0.0524152	0.0106784	8.95e-07	18216	24.0937
family.Erysipelotrichaceae.id.2149.summary.txt.gz	rs35161940	C	T	-0.0806041	0.0167641	1.85e-06	18213	23.1182
family.Erysipelotrichaceae.id.2149.summary.txt.gz	rs10781552	T	C	-0.0552212	0.0116074	2.33e-06	17789	22.6329
family.Erysipelotrichaceae.id.2149.summary.txt.gz	rs8003149	T	C	0.0538798	0.0116888	4.08e-06	18213	21.2477
family.Erysipelotrichaceae.id.2149.summary.txt.gz	rs4078432	T	C	-0.0608929	0.0133764	4.23e-06	17789	20.7232
family.Erysipelotrichaceae.id.2149.summary.txt.gz	rs1074800	G	A	0.0492438	0.010887	6.15e-06	17789	20.459
family.Erysipelotrichaceae.id.2149.summary.txt.gz	rs56970041	G	T	0.0724144	0.0164471	5.4e-06	18217	19.3854
family.Erysipelotrichaceae.id.2149.summary.txt.gz	rs7826267	G	T	-0.0839071	0.0199131	9.28e-06	17586	17.755
family.Erysipelotrichaceae.id.2149.summary.txt.gz	rs1884466	T	C	-0.0475363	0.0106939	9.53e-06	18205	19.7598
family.Erysipelotrichaceae.id.2149.summary.txt.gz	rs290833	G	T	-0.0497374	0.0111376	8.03e-06	17789	19.9425
family.FamilyXI.id.1936.summary.txt.gz	rs2155352	G	A	-0.150538	0.0302319	6.63e-07	3150	24.7947
family.FamilyXI.id.1936.summary.txt.gz	rs697771	G	A	-0.117677	0.0251491	3.19e-06	3152	21.8947
family.FamilyXI.id.1936.summary.txt.gz	rs10759623	T	C	-0.162115	0.032151	5.78e-07	3156	25.4247
family.FamilyXI.id.1936.summary.txt.gz	rs11547158	G	A	-0.177599	0.0372795	2.7e-06	3133	22.6957
family.FamilyXI.id.1936.summary.txt.gz	rs488164	G	T	0.117998	0.025516	4.8e-06	3149	21.3856
family.FamilyXI.id.1936.summary.txt.gz	rs3733511	G	A	0.128253	0.0274718	3.39e-06	3156	21.7954
family.FamilyXI.id.1936.summary.txt.gz	rs6025153	C	G	0.118619	0.0261969	7.07e-06	3130	20.5024
family.FamilyXI.id.1936.summary.txt.gz	rs78222136	C	G	0.224835	0.0511672	8.41e-06	3136	19.3083
family.FamilyXI.id.1936.summary.txt.gz	rs17379710	C	T	-0.116383	0.0252125	3.97e-06	3156	21.3084
family.FamilyXI.id.1936.summary.txt.gz	rs2156611	C	T	-0.112486	0.0251099	9.43e-06	3155	20.0683
family.FamilyXIII.id.1957.summary.txt.gz	rs6501525	G	A	0.0561559	0.0115587	1.24e-06	16269	23.6032
family.FamilyXIII.id.1957.summary.txt.gz	rs118170811	G	A	0.151619	0.0317112	1.8e-06	9645	22.8603
family.FamilyXIII.id.1957.summary.txt.gz	rs12643275	T	A	-0.0550907	0.0116474	2.42e-06	16269	22.3717
family.FamilyXIII.id.1957.summary.txt.gz	rs1999289	T	A	-0.0637366	0.013927	2.54e-06	16269	20.9442
family.FamilyXIII.id.1957.summary.txt.gz	rs482905	T	G	0.0596528	0.012717	3.72e-06	16737	22.0035
family.FamilyXIII.id.1957.summary.txt.gz	rs3098182	T	G	0.0508511	0.011014	4.04e-06	16731	21.3161
family.FamilyXIII.id.1957.summary.txt.gz	rs6797051	T	C	-0.0805984	0.0171364	4.89e-06	16737	22.1214
family.FamilyXIII.id.1957.summary.txt.gz	rs66753613	A	G	0.0651136	0.0144251	8.08e-06	16269	20.3753
family.FamilyXIII.id.1957.summary.txt.gz	rs7514702	C	T	-0.0663236	0.0141626	3.92e-06	16737	21.9307
family.FamilyXIII.id.1957.summary.txt.gz	rs7076829	A	T	-0.0516394	0.0112313	4.76e-06	16269	21.1399
family.FamilyXIII.id.1957.summary.txt.gz	rs10404377	A	C	-0.0503183	0.011165	6.99e-06	16269	20.3111
family.FamilyXIII.id.1957.summary.txt.gz	rs4293737	G	A	-0.112091	0.0271305	8.38e-06	5704	17.0696
family.FamilyXIII.id.1957.summary.txt.gz	rs1887048	A	G	0.0579979	0.0129602	9.65e-06	16717	20.0263
family.FamilyXIII.id.1957.summary.txt.gz	rs12904405	G	A	-0.0851896	0.0192688	7.67e-06	16643	19.5462
family.Lachnospiraceae.id.1987.summary.txt.gz	rs9929145	A	G	-0.125721	0.0245233	2.84e-07	15866	26.282
family.Lachnospiraceae.id.1987.summary.txt.gz	rs11755180	G	C	-0.049227	0.0104894	2.69e-06	18333	22.0245
family.Lachnospiraceae.id.1987.summary.txt.gz	rs35524804	C	T	-0.0607481	0.0125216	2.45e-06	17859	23.5368
family.Lachnospiraceae.id.1987.summary.txt.gz	rs11979110	C	T	-0.0500924	0.0105069	1.82e-06	18339	22.7299
family.Lachnospiraceae.id.1987.summary.txt.gz	rs79086868	C	T	0.0776723	0.0164472	3.01e-06	17522	22.3022
family.Lachnospiraceae.id.1987.summary.txt.gz	rs112040820	G	A	0.0549584	0.0117086	2.42e-06	17512	22.0323
family.Lachnospiraceae.id.1987.summary.txt.gz	rs2159863	G	A	-0.0585831	0.0128742	3.7e-06	18340	20.7063
family.Lachnospiraceae.id.1987.summary.txt.gz	rs11139361	C	T	0.0494463	0.0110503	4.26e-06	18333	20.0224
family.Lachnospiraceae.id.1987.summary.txt.gz	rs1205443	G	A	0.0501415	0.0112157	7.29e-06	17779	19.9867
family.Lachnospiraceae.id.1987.summary.txt.gz	rs7359994	C	T	-0.0503142	0.0112482	5.36e-06	18340	20.0086
family.Lachnospiraceae.id.1987.summary.txt.gz	rs146660815	C	T	-0.215114	0.0476778	6.53e-06	4112	20.3566
family.Lachnospiraceae.id.1987.summary.txt.gz	rs959845	T	C	-0.0493666	0.0107801	5.17e-06	17859	20.971
family.Lachnospiraceae.id.1987.summary.txt.gz	rs10402491	T	C	0.0661701	0.014851	7.58e-06	18334	19.8525
family.Lachnospiraceae.id.1987.summary.txt.gz	rs13005175	G	A	0.0993483	0.0218395	8.37e-06	16893	20.6936
family.Lachnospiraceae.id.1987.summary.txt.gz	rs2910921	C	T	0.160302	0.035832	8.42e-06	6549	20.0141
family.Lachnospiraceae.id.1987.summary.txt.gz	rs12760724	C	A	-0.0484566	0.0107934	7.27e-06	18340	20.1553
family.Lachnospiraceae.id.1987.summary.txt.gz	rs3127230	T	C	-0.0503537	0.0112201	6.2e-06	18340	20.1406
family.Lachnospiraceae.id.1987.summary.txt.gz	rs11841382	T	G	-0.0718128	0.017462	9.58e-06	18340	16.9129
family.Lactobacillaceae.id.1836.summary.txt.gz	rs16861661	A	G	-0.193287	0.0379293	2.7e-07	5385	25.9691
family.Lactobacillaceae.id.1836.summary.txt.gz	rs921925	C	A	0.0999419	0.0201687	5.77e-07	7053	24.5549
family.Lactobacillaceae.id.1836.summary.txt.gz	rs768253	G	T	-0.0792344	0.0170604	3.61e-06	7059	21.5699
family.Lactobacillaceae.id.1836.summary.txt.gz	rs6092149	T	A	-0.0825646	0.0170282	1.38e-06	7006	23.5098
family.Lactobacillaceae.id.1836.summary.txt.gz	rs328312	A	T	0.082529	0.0168225	8.69e-07	7051	24.0676
family.Lactobacillaceae.id.1836.summary.txt.gz	rs11674854	T	C	-0.0830224	0.0175267	2.6e-06	6750	22.4382
family.Lactobacillaceae.id.1836.summary.txt.gz	rs820999	G	T	-0.0758291	0.0170151	8.89e-06	7058	19.861
family.Lactobacillaceae.id.1836.summary.txt.gz	rs77478751	G	A	-0.219178	0.0473566	5.96e-06	3704	21.4206
family.Lactobacillaceae.id.1836.summary.txt.gz	rs74599091	G	A	0.191613	0.0425039	7.7e-06	4951	20.3232
family.Lactobacillaceae.id.1836.summary.txt.gz	rs9345899	G	A	-0.124042	0.0278946	9.45e-06	6602	19.774
family.Lactobacillaceae.id.1836.summary.txt.gz	rs1590596	G	C	-0.10381	0.0220135	3.9e-06	6750	22.2383
family.Lactobacillaceae.id.1836.summary.txt.gz	rs1530559	A	G	0.0772453	0.0176921	9.65e-06	6750	19.0627
family.Lactobacillaceae.id.1836.summary.txt.gz	rs62314653	A	C	0.177082	0.0392269	6.59e-06	6016	20.3789
family.Methanobacteriaceae.id.121.summary.txt.gz	rs10202904	G	T	-0.121754	0.0235357	3.01e-07	3695	26.7615
family.Methanobacteriaceae.id.121.summary.txt.gz	rs73457410	G	A	0.21534	0.0436695	1.41e-06	3498	24.316
family.Methanobacteriaceae.id.121.summary.txt.gz	rs6776814	C	T	-0.199566	0.0411825	1.63e-06	3385	23.4827
family.Methanobacteriaceae.id.121.summary.txt.gz	rs894996	A	C	0.216999	0.0449076	1.88e-06	3582	23.3495
family.Methanobacteriaceae.id.121.summary.txt.gz	rs75208022	T	C	-0.227245	0.048763	5.92e-06	3203	21.7173
family.Methanobacteriaceae.id.121.summary.txt.gz	rs12825290	G	C	-0.216781	0.0493496	6.08e-06	3144	19.2963
family.Methanobacteriaceae.id.121.summary.txt.gz	rs56131665	A	G	0.178661	0.039298	6.18e-06	3572	20.669
family.Methanobacteriaceae.id.121.summary.txt.gz	rs11018665	T	A	0.111465	0.0250516	6.52e-06	3698	19.7975
family.Methanobacteriaceae.id.121.summary.txt.gz	rs4257531	A	G	0.164498	0.0364959	7.44e-06	3162	20.3158
family.Methanobacteriaceae.id.121.summary.txt.gz	rs6508769	C	T	0.153519	0.0344519	8.23e-06	3319	19.8564
family.Methanobacteriaceae.id.121.summary.txt.gz	rs73068003	T	G	-0.15814	0.0351803	8.45e-06	3692	20.2063
family.Methanobacteriaceae.id.121.summary.txt.gz	rs10424197	A	G	-0.111274	0.0247517	9.28e-06	3698	20.2106
family.Oxalobacteraceae.id.2966.summary.txt.gz	rs4428215	A	G	0.12561	0.0230053	4.88e-08	5167	29.8121
family.Oxalobacteraceae.id.2966.summary.txt.gz	rs1569853	C	T	-0.140043	0.0281704	7.45e-07	4997	24.7136
family.Oxalobacteraceae.id.2966.summary.txt.gz	rs736744	T	C	0.105642	0.0200648	1.49e-07	5167	27.7207
family.Oxalobacteraceae.id.2966.summary.txt.gz	rs6000536	T	C	-0.118383	0.0241355	7.39e-07	5166	24.0583
family.Oxalobacteraceae.id.2966.summary.txt.gz	rs36057338	T	G	0.181604	0.0398742	6.26e-06	4738	20.7427
family.Oxalobacteraceae.id.2966.summary.txt.gz	rs7993559	A	C	0.0921059	0.0201114	5.04e-06	4989	20.9745
family.Oxalobacteraceae.id.2966.summary.txt.gz	rs12002250	C	A	0.196145	0.044523	5.53e-06	4726	19.4083
family.Oxalobacteraceae.id.2966.summary.txt.gz	rs111966731	C	T	0.204031	0.0445746	4.56e-06	4387	20.9516
family.Oxalobacteraceae.id.2966.summary.txt.gz	rs17138946	T	G	-0.189444	0.0430248	8.09e-06	4776	19.3876
family.Oxalobacteraceae.id.2966.summary.txt.gz	rs11246212	C	T	0.13607	0.0291797	4.51e-06	5130	21.7454
family.Oxalobacteraceae.id.2966.summary.txt.gz	rs934049	A	G	0.109751	0.0238636	4.21e-06	4951	21.1518
family.Oxalobacteraceae.id.2966.summary.txt.gz	rs12509763	G	C	-0.16332	0.0360823	8.05e-06	5129	20.4875
family.Oxalobacteraceae.id.2966.summary.txt.gz	rs561239	G	A	0.105525	0.0236769	7.19e-06	4989	19.8638
family.Oxalobacteraceae.id.2966.summary.txt.gz	rs62435498	A	C	0.181521	0.0400608	7.46e-06	4780	20.5312
family.Oxalobacteraceae.id.2966.summary.txt.gz	rs80330081	C	A	-0.18756	0.0423688	6.64e-06	4672	19.5969
family.Pasteurellaceae.id.3689.summary.txt.gz	rs12191680	G	C	0.102214	0.0197189	3.05e-07	9408	26.8689
family.Pasteurellaceae.id.3689.summary.txt.gz	rs9382510	T	C	-0.0881865	0.0169965	2.48e-07	9410	26.9207
family.Pasteurellaceae.id.3689.summary.txt.gz	rs10840326	G	C	-0.0717634	0.0149229	1.44e-06	9154	23.1259
family.Pasteurellaceae.id.3689.summary.txt.gz	rs76022354	T	C	0.24289	0.0500406	1.83e-06	3692	23.5599
family.Pasteurellaceae.id.3689.summary.txt.gz	rs72756943	A	G	0.13988	0.0303029	3.35e-06	8020	21.308
family.Pasteurellaceae.id.3689.summary.txt.gz	rs78909003	C	T	-0.241159	0.0498372	2.05e-06	3638	23.4154
family.Pasteurellaceae.id.3689.summary.txt.gz	rs6092684	T	A	0.0684647	0.014674	3.44e-06	9366	21.7689
family.Pasteurellaceae.id.3689.summary.txt.gz	rs4822728	C	T	0.0685479	0.0149032	4.72e-06	9412	21.1557
family.Pasteurellaceae.id.3689.summary.txt.gz	rs35510	G	A	0.122729	0.0264958	4.02e-06	8671	21.4557
family.Pasteurellaceae.id.3689.summary.txt.gz	rs10965428	A	C	-0.119902	0.0258219	4.29e-06	8873	21.5614
family.Pasteurellaceae.id.3689.summary.txt.gz	rs16970009	G	A	0.187381	0.0429572	7.32e-06	4703	19.0275
family.Pasteurellaceae.id.3689.summary.txt.gz	rs12050685	G	A	-0.0670948	0.015239	9.19e-06	9411	19.385
family.Pasteurellaceae.id.3689.summary.txt.gz	rs73139353	C	A	-0.222573	0.0484634	8.71e-06	4047	21.0919
family.Pasteurellaceae.id.3689.summary.txt.gz	rs6972479	G	A	-0.0781862	0.0175366	7.75e-06	8616	19.8779
family.Pasteurellaceae.id.3689.summary.txt.gz	rs9895850	C	T	-0.176406	0.041017	9.08e-06	4737	18.497
family.Pasteurellaceae.id.3689.summary.txt.gz	rs111582866	A	G	-0.113957	0.0256403	7.07e-06	8616	19.7532
family.Pasteurellaceae.id.3689.summary.txt.gz	rs62568866	A	T	-0.118018	0.0259206	7.23e-06	8020	20.7304
family.Pasteurellaceae.id.3689.summary.txt.gz	rs731534	G	C	-0.0986502	0.0216316	9.46e-06	9115	20.7978
family.Pasteurellaceae.id.3689.summary.txt.gz	rs9938097	C	T	-0.0710386	0.0158024	8.23e-06	9402	20.2088
family.Peptococcaceae.id.2024.summary.txt.gz	rs35703006	T	G	0.0812655	0.0164355	4.95e-07	10715	24.4481
family.Peptococcaceae.id.2024.summary.txt.gz	rs4990837	G	A	0.0910387	0.0185869	1.74e-06	10718	23.9903
family.Peptococcaceae.id.2024.summary.txt.gz	rs150600492	C	A	0.135774	0.0289757	2.31e-06	9761	21.9566
family.Peptococcaceae.id.2024.summary.txt.gz	rs12634826	G	T	-0.0739885	0.0150931	1.01e-06	10381	24.0309
family.Peptococcaceae.id.2024.summary.txt.gz	rs12992764	G	T	0.0684213	0.0141137	1.46e-06	10444	23.5018
family.Peptococcaceae.id.2024.summary.txt.gz	rs75898026	G	A	-0.0821779	0.0173541	2.02e-06	10444	22.4235
family.Peptococcaceae.id.2024.summary.txt.gz	rs117452796	G	A	-0.257982	0.0549569	3.15e-06	3161	22.0361
family.Peptococcaceae.id.2024.summary.txt.gz	rs75430375	T	C	-0.147941	0.0317498	3.41e-06	8375	21.7117
family.Peptococcaceae.id.2024.summary.txt.gz	rs12144792	T	C	0.064399	0.0141246	5.82e-06	10718	20.7878
family.Peptococcaceae.id.2024.summary.txt.gz	rs11787651	G	A	0.128888	0.0288764	8.29e-06	9921	19.9224
family.Peptostreptococcaceae.id.2042.summary.txt.gz	rs61841503	A	G	0.0919658	0.0161331	9.8e-09	15333	32.4951
family.Peptostreptococcaceae.id.2042.summary.txt.gz	rs4692811	T	C	0.0642075	0.0126913	4.21e-07	16061	25.5953
family.Peptostreptococcaceae.id.2042.summary.txt.gz	rs12377846	A	C	-0.252	0.0511627	7.26e-07	3736	24.2602
family.Peptostreptococcaceae.id.2042.summary.txt.gz	rs2644627	G	C	-0.0558506	0.011224	6.33e-07	16059	24.7605
family.Peptostreptococcaceae.id.2042.summary.txt.gz	rs59987323	T	C	-0.0537078	0.011443	2.7e-06	15584	22.029
family.Peptostreptococcaceae.id.2042.summary.txt.gz	rs9573937	G	A	-0.0693637	0.0142907	1.71e-06	16061	23.5589
family.Peptostreptococcaceae.id.2042.summary.txt.gz	rs75819860	A	T	0.126264	0.0268383	2.49e-06	11697	22.1334
family.Peptostreptococcaceae.id.2042.summary.txt.gz	rs117020988	T	C	0.182411	0.0372126	1.03e-06	6831	24.0282
family.Peptostreptococcaceae.id.2042.summary.txt.gz	rs1520207	T	C	0.0525658	0.0112476	3.17e-06	16057	21.8417
family.Peptostreptococcaceae.id.2042.summary.txt.gz	rs76982728	C	T	0.124203	0.0266923	3.24e-06	11185	21.6516
family.Peptostreptococcaceae.id.2042.summary.txt.gz	rs12986312	G	T	0.0571818	0.0125947	5.77e-06	15970	20.6129
family.Peptostreptococcaceae.id.2042.summary.txt.gz	rs10805326	A	G	0.0566637	0.012276	4.03e-06	16061	21.3058
family.Peptostreptococcaceae.id.2042.summary.txt.gz	rs1467258	A	G	0.072584	0.0162321	7.9e-06	15584	19.9954
family.Peptostreptococcaceae.id.2042.summary.txt.gz	rs59865771	T	C	-0.0573764	0.0127192	7.69e-06	16040	20.3492
family.Peptostreptococcaceae.id.2042.summary.txt.gz	rs77540684	G	T	0.106725	0.0245638	8.14e-06	13495	18.8775
family.Peptostreptococcaceae.id.2042.summary.txt.gz	rs6721459	G	A	0.0509823	0.0111975	5.08e-06	16061	20.7299
family.Porphyromonadaceae.id.943.summary.txt.gz	rs10119172	G	C	-0.0737324	0.014259	1.32e-07	18022	26.7386
family.Porphyromonadaceae.id.943.summary.txt.gz	rs17065783	G	A	-0.059133	0.0122235	1.79e-06	18028	23.4028
family.Porphyromonadaceae.id.943.summary.txt.gz	rs6953849	G	A	0.0718149	0.0150724	2.44e-06	18028	22.7019
family.Porphyromonadaceae.id.943.summary.txt.gz	rs10858364	T	G	0.055316	0.012085	4.31e-06	18028	20.9512
family.Porphyromonadaceae.id.943.summary.txt.gz	rs12486680	C	A	0.0984639	0.0218573	4.29e-06	17108	20.2937
family.Porphyromonadaceae.id.943.summary.txt.gz	rs3111851	G	C	0.0581896	0.0121147	2.19e-06	18024	23.0709
family.Porphyromonadaceae.id.943.summary.txt.gz	rs7330827	C	T	-0.103842	0.0237355	8.05e-06	13754	19.1403
family.Porphyromonadaceae.id.943.summary.txt.gz	rs35961441	C	A	0.0915257	0.0207306	8.37e-06	16374	19.4923
family.Porphyromonadaceae.id.943.summary.txt.gz	rs10762312	A	G	-0.052368	0.0118814	8.7e-06	18028	19.4265
family.Porphyromonadaceae.id.943.summary.txt.gz	rs35233670	C	T	-0.0473576	0.010602	7.91e-06	18024	19.9529
family.Porphyromonadaceae.id.943.summary.txt.gz	rs864093	C	A	-0.0527939	0.0117499	9.6e-06	18027	20.1882
family.Porphyromonadaceae.id.943.summary.txt.gz	rs1980561	G	A	-0.0485289	0.0109284	8.95e-06	18028	19.7192
family.Prevotellaceae.id.960.summary.txt.gz	rs9958960	A	G	-0.0914807	0.0173611	1.06e-07	14061	27.7653
family.Prevotellaceae.id.960.summary.txt.gz	rs4493272	C	T	-0.0604992	0.0118027	3.02e-07	14867	26.2745
family.Prevotellaceae.id.960.summary.txt.gz	rs3860225	G	A	0.083936	0.0167936	5.5e-07	14871	24.9809
family.Prevotellaceae.id.960.summary.txt.gz	rs912860	A	G	-0.229046	0.0483124	9.3e-07	3479	22.4765
family.Prevotellaceae.id.960.summary.txt.gz	rs12118202	C	T	-0.0751986	0.0147265	5.54e-07	14869	26.0747
family.Prevotellaceae.id.960.summary.txt.gz	rs2206482	G	T	-0.0569105	0.0117486	1.3e-06	14808	23.4644
family.Prevotellaceae.id.960.summary.txt.gz	rs9586501	A	G	0.0592681	0.0127329	2.59e-06	14868	21.6663
family.Prevotellaceae.id.960.summary.txt.gz	rs12057990	T	C	0.0589878	0.0132268	8.97e-06	14867	19.889
family.Prevotellaceae.id.960.summary.txt.gz	rs148376875	G	T	0.084515	0.0179163	2.08e-06	14289	22.2521
family.Prevotellaceae.id.960.summary.txt.gz	rs4685827	C	T	-0.0679529	0.0145407	2.77e-06	14867	21.8396
family.Prevotellaceae.id.960.summary.txt.gz	rs10131942	G	C	0.0701212	0.0158326	8.61e-06	14871	19.6152
family.Prevotellaceae.id.960.summary.txt.gz	rs34660375	G	A	-0.0805894	0.0178291	7.4e-06	14289	20.4313
family.Prevotellaceae.id.960.summary.txt.gz	rs7252711	G	A	-0.0740876	0.0161926	5.57e-06	14540	20.9343
family.Prevotellaceae.id.960.summary.txt.gz	rs3758087	C	T	0.0564199	0.0124655	8.61e-06	14871	20.4854
family.Prevotellaceae.id.960.summary.txt.gz	rs34071565	A	T	-0.1567	0.0347882	5.6e-06	8136	20.2896
family.Prevotellaceae.id.960.summary.txt.gz	rs13069367	C	A	-0.0539768	0.0119687	7.39e-06	14860	20.3385
family.Prevotellaceae.id.960.summary.txt.gz	rs7975087	A	C	-0.0601448	0.0135454	7.59e-06	14871	19.7157
family.Prevotellaceae.id.960.summary.txt.gz	rs2278540	A	G	0.0554249	0.0123265	8.44e-06	14847	20.2177
family.Rhodospirillaceae.id.2717.summary.txt.gz	rs9813022	G	A	-0.0842444	0.0163583	2.53e-07	8498	26.5219
family.Rhodospirillaceae.id.2717.summary.txt.gz	rs3754624	T	C	0.0971389	0.0200064	1.71e-06	8496	23.5748
family.Rhodospirillaceae.id.2717.summary.txt.gz	rs55876211	T	C	-0.0911851	0.0196395	2.87e-06	8494	21.5569
family.Rhodospirillaceae.id.2717.summary.txt.gz	rs76784716	G	A	0.136049	0.0285767	1.49e-06	8498	22.6656
family.Rhodospirillaceae.id.2717.summary.txt.gz	rs4278423	C	T	0.107529	0.0235725	3.12e-06	8501	20.8086
family.Rhodospirillaceae.id.2717.summary.txt.gz	rs1549633	C	A	0.0999312	0.0218634	4.7e-06	8010	20.8914
family.Rhodospirillaceae.id.2717.summary.txt.gz	rs11591293	T	G	0.0743184	0.0158724	2.67e-06	8500	21.9233
family.Rhodospirillaceae.id.2717.summary.txt.gz	rs74354280	T	C	-0.0911896	0.0204907	6.67e-06	8501	19.8051
family.Rhodospirillaceae.id.2717.summary.txt.gz	rs61933850	A	G	0.164808	0.0360647	7.23e-06	6830	20.8831
family.Rhodospirillaceae.id.2717.summary.txt.gz	rs7001029	T	C	0.117366	0.0261324	5.35e-06	8044	20.1708
family.Rhodospirillaceae.id.2717.summary.txt.gz	rs1035406	A	G	-0.11354	0.0250863	5.84e-06	8483	20.4845
family.Rhodospirillaceae.id.2717.summary.txt.gz	rs72714493	G	A	0.0816858	0.0180791	7.35e-06	8497	20.4145
family.Rhodospirillaceae.id.2717.summary.txt.gz	rs12977163	C	G	0.0730951	0.0163491	7.63e-06	8044	19.989
family.Rhodospirillaceae.id.2717.summary.txt.gz	rs13336560	T	C	-0.0701719	0.0158061	9.17e-06	8010	19.7095
family.Rhodospirillaceae.id.2717.summary.txt.gz	rs4822789	C	G	0.0734321	0.0160521	7.01e-06	8492	20.927
family.Rhodospirillaceae.id.2717.summary.txt.gz	rs6679026	C	T	0.111984	0.0251088	9.95e-06	8497	19.8911
family.Rhodospirillaceae.id.2717.summary.txt.gz	rs1923415	G	A	-0.0999238	0.0227326	9.64e-06	8501	19.3215
family.Rikenellaceae.id.967.summary.txt.gz	rs9603208	T	G	0.0821173	0.0159596	1.92e-07	17680	26.4745
family.Rikenellaceae.id.967.summary.txt.gz	rs1939881	A	G	-0.105589	0.0206213	5.64e-07	17434	26.2187
family.Rikenellaceae.id.967.summary.txt.gz	rs67705352	G	T	-0.0549688	0.0110534	6.58e-07	17676	24.731
family.Rikenellaceae.id.967.summary.txt.gz	rs4264350	C	T	-0.0526393	0.0108555	1.35e-06	17668	23.5137
family.Rikenellaceae.id.967.summary.txt.gz	rs62532512	A	C	-0.0504257	0.0107399	2.76e-06	17672	22.0445
family.Rikenellaceae.id.967.summary.txt.gz	rs67281112	C	G	0.0635814	0.0137451	3.63e-06	17199	21.3975
family.Rikenellaceae.id.967.summary.txt.gz	rs6837275	G	A	0.0570355	0.011887	1.45e-06	17199	23.0222
family.Rikenellaceae.id.967.summary.txt.gz	rs9578457	A	G	-0.141478	0.0315848	3.99e-06	9400	20.0643
family.Rikenellaceae.id.967.summary.txt.gz	rs2833282	A	G	0.0711137	0.0156966	4.31e-06	17680	20.5255
family.Rikenellaceae.id.967.summary.txt.gz	rs77885767	T	C	-0.156209	0.0336482	2.85e-06	8478	21.5521
family.Rikenellaceae.id.967.summary.txt.gz	rs59663348	A	G	0.0570915	0.0125048	6.12e-06	17678	20.8446
family.Rikenellaceae.id.967.summary.txt.gz	rs8130320	G	A	-0.048924	0.0106843	4.73e-06	17680	20.9676
family.Rikenellaceae.id.967.summary.txt.gz	rs74474130	G	T	0.137747	0.0295688	3.61e-06	11055	21.702
family.Rikenellaceae.id.967.summary.txt.gz	rs7242694	T	C	-0.0618674	0.0134882	5.81e-06	17199	21.0385
family.Rikenellaceae.id.967.summary.txt.gz	rs36021379	G	A	-0.0656005	0.0144903	7.2e-06	17199	20.4956
family.Rikenellaceae.id.967.summary.txt.gz	rs10217435	T	C	-0.0883756	0.0197506	6.51e-06	17679	20.0218
family.Rikenellaceae.id.967.summary.txt.gz	rs2447496	A	G	-0.0549203	0.0121904	6.09e-06	17199	20.2968
family.Rikenellaceae.id.967.summary.txt.gz	rs35909684	C	A	-0.0850181	0.0191539	7.1e-06	17565	19.7019
family.Rikenellaceae.id.967.summary.txt.gz	rs4783173	G	C	0.0481514	0.0110006	7.06e-06	17086	19.1596
family.Rikenellaceae.id.967.summary.txt.gz	rs7832304	G	T	-0.0724262	0.016063	8.71e-06	16912	20.33
family.Rikenellaceae.id.967.summary.txt.gz	rs10832801	C	A	-0.0534763	0.0122666	7.5e-06	17199	19.0052
family.Rikenellaceae.id.967.summary.txt.gz	rs9389714	T	C	-0.0636841	0.0143416	8.79e-06	17680	19.7183
family.Rikenellaceae.id.967.summary.txt.gz	rs6744030	T	C	0.0696747	0.0157103	9.32e-06	17564	19.6689
family.Ruminococcaceae.id.2050.summary.txt.gz	rs55793120	C	T	0.13822	0.0266152	1.44e-07	12405	26.9701
family.Ruminococcaceae.id.2050.summary.txt.gz	rs2113833	C	T	0.169146	0.0355009	1.14e-06	4140	22.701
family.Ruminococcaceae.id.2050.summary.txt.gz	rs17376049	C	T	0.0848534	0.0172114	7.3e-07	18333	24.3056
family.Ruminococcaceae.id.2050.summary.txt.gz	rs56199908	C	T	-0.199327	0.0410444	1.66e-06	5618	23.5843
family.Ruminococcaceae.id.2050.summary.txt.gz	rs10093275	T	C	0.0534595	0.011677	5.35e-06	18335	20.9599
family.Ruminococcaceae.id.2050.summary.txt.gz	rs76724913	G	T	0.0901053	0.0203104	9.6e-06	17516	19.6817
family.Ruminococcaceae.id.2050.summary.txt.gz	rs1612733	C	T	0.108708	0.0238006	4.22e-06	15016	20.8617
family.Ruminococcaceae.id.2050.summary.txt.gz	rs2426816	A	T	-0.0480152	0.0106011	6.04e-06	17774	20.5142
family.Ruminococcaceae.id.2050.summary.txt.gz	rs3009418	A	C	0.0927607	0.0210123	8.69e-06	16407	19.4886
family.Ruminococcaceae.id.2050.summary.txt.gz	rs10166469	C	T	-0.053336	0.0120209	8.52e-06	18314	19.6864
family.Ruminococcaceae.id.2050.summary.txt.gz	rs1158100	G	A	-0.0490539	0.0109865	8.61e-06	18333	19.9356
family.Ruminococcaceae.id.2050.summary.txt.gz	rs499272	C	G	0.0706431	0.016046	9.29e-06	17854	19.3823
family.Streptococcaceae.id.1850.summary.txt.gz	rs11110281	C	T	-0.130554	0.0225943	1.4e-08	15316	33.3874
family.Streptococcaceae.id.1850.summary.txt.gz	rs2952251	G	A	-0.0639298	0.0126525	3.72e-07	16612	25.5303
family.Streptococcaceae.id.1850.summary.txt.gz	rs4968759	G	A	-0.0544035	0.0111271	8.92e-07	16624	23.9049
family.Streptococcaceae.id.1850.summary.txt.gz	rs395407	C	G	-0.0826855	0.0172536	1.33e-06	16088	22.9667
family.Streptococcaceae.id.1850.summary.txt.gz	rs35344081	A	G	0.0609349	0.0129703	2.64e-06	16624	22.0714
family.Streptococcaceae.id.1850.summary.txt.gz	rs2370083	T	G	-0.0842751	0.0184509	4.26e-06	16516	20.8623
family.Streptococcaceae.id.1850.summary.txt.gz	rs77558518	G	A	-0.104239	0.022806	3.72e-06	15161	20.891
family.Streptococcaceae.id.1850.summary.txt.gz	rs76717940	A	T	0.150606	0.0334079	3.09e-06	7720	20.3228
family.Streptococcaceae.id.1850.summary.txt.gz	rs10028567	T	C	-0.0934027	0.0190343	3.72e-06	16549	24.0792
family.Streptococcaceae.id.1850.summary.txt.gz	rs72739637	G	A	0.0927983	0.0192021	1.82e-06	15111	23.3552
family.Streptococcaceae.id.1850.summary.txt.gz	rs16950051	G	A	0.107008	0.0236973	5.34e-06	14431	20.3907
family.Streptococcaceae.id.1850.summary.txt.gz	rs77968078	A	G	-0.0993013	0.0224788	7.93e-06	15519	19.5149
family.Streptococcaceae.id.1850.summary.txt.gz	rs28718126	G	A	0.109069	0.0246868	9.41e-06	13529	19.5198
family.Streptococcaceae.id.1850.summary.txt.gz	rs7916711	G	A	0.0959639	0.021545	6.33e-06	15515	19.8391
family.Streptococcaceae.id.1850.summary.txt.gz	rs957755	G	T	-0.0642449	0.0142702	7.42e-06	16627	20.2682
family.Streptococcaceae.id.1850.summary.txt.gz	rs6806351	C	T	-0.0619209	0.0135744	6.94e-06	16198	20.8082
family.Streptococcaceae.id.1850.summary.txt.gz	rs9903102	A	C	-0.0693015	0.0154096	4.92e-06	16623	20.2256
family.Streptococcaceae.id.1850.summary.txt.gz	rs57646748	A	G	-0.088021	0.019876	7.88e-06	16160	19.6117
family.Streptococcaceae.id.1850.summary.txt.gz	rs6563952	C	G	0.0801931	0.0178576	8.71e-06	16627	20.1664
family.unknownfamily.id.1000001214.summary.txt.gz	rs9864379	C	T	-0.160521	0.0292752	4.66e-08	5768	30.0653
family.unknownfamily.id.1000001214.summary.txt.gz	rs11150282	C	T	0.098235	0.0197127	7.36e-07	5864	24.8337
family.unknownfamily.id.1000001214.summary.txt.gz	rs16851659	C	G	-0.0895168	0.0186555	1.27e-06	5875	23.0247
family.unknownfamily.id.1000001214.summary.txt.gz	rs4129395	A	G	0.0904264	0.0185253	1.22e-06	5878	23.8264
family.unknownfamily.id.1000001214.summary.txt.gz	rs1221147	A	T	0.126305	0.0279161	4.86e-06	5759	20.4706
family.unknownfamily.id.1000001214.summary.txt.gz	rs79790072	C	T	0.226103	0.0488017	3.54e-06	4104	21.4655
family.unknownfamily.id.1000001214.summary.txt.gz	rs73074665	T	A	0.164631	0.0356037	3.62e-06	5749	21.3813
family.unknownfamily.id.1000001214.summary.txt.gz	rs113884518	C	T	-0.20591	0.0455376	7.74e-06	4434	20.4463
family.unknownfamily.id.1000001214.summary.txt.gz	rs789069	C	A	-0.10413	0.0234459	6.5e-06	5870	19.725
family.unknownfamily.id.1000001214.summary.txt.gz	rs367480	A	G	-0.0841649	0.0185948	7.52e-06	5878	20.4871
family.unknownfamily.id.1000001214.summary.txt.gz	rs8028558	G	A	0.08346	0.0188504	9.78e-06	5875	19.6027
family.unknownfamily.id.1000001214.summary.txt.gz	rs28678345	C	T	0.213083	0.0471377	8.06e-06	4315	20.4344
family.unknownfamily.id.1000005471.summary.txt.gz	rs74603314	C	T	0.230767	0.0489701	2.28e-06	4033	22.2068
family.unknownfamily.id.1000005471.summary.txt.gz	rs76373661	A	G	0.0908218	0.0202986	5.16e-06	10359	20.0193
family.unknownfamily.id.1000005471.summary.txt.gz	rs17235252	C	T	-0.122002	0.0255463	2.16e-06	9531	22.8076
family.unknownfamily.id.1000005471.summary.txt.gz	rs638542	A	G	-0.070592	0.0157049	5.17e-06	9970	20.2041
family.unknownfamily.id.1000005471.summary.txt.gz	rs62188991	C	G	-0.110864	0.0241355	5.27e-06	9531	21.0993
family.unknownfamily.id.1000005471.summary.txt.gz	rs949341	A	G	0.0656602	0.0147216	7.73e-06	10355	19.8926
family.unknownfamily.id.1000005471.summary.txt.gz	rs13100746	T	C	0.0638979	0.0142685	7.29e-06	10359	20.0546
family.unknownfamily.id.1000005471.summary.txt.gz	rs515984	C	T	-0.0875451	0.0190685	6.61e-06	10359	21.078
family.unknownfamily.id.1000005471.summary.txt.gz	rs7706512	A	G	0.0657351	0.0138979	2.27e-06	10359	22.3715
family.unknownfamily.id.1000005471.summary.txt.gz	rs11779863	A	G	-0.0772768	0.0172171	6.69e-06	10353	20.1456
family.unknownfamily.id.1000005471.summary.txt.gz	rs7801843	G	A	-0.0869495	0.0194509	9.47e-06	10359	19.9826
family.unknownfamily.id.1000005471.summary.txt.gz	rs10071529	C	G	0.125105	0.0278674	8.64e-06	10147	20.1536
family.unknownfamily.id.1000005471.summary.txt.gz	rs739151	G	C	0.0652659	0.0139773	3.09e-06	10337	21.8035
family.unknownfamily.id.1000005471.summary.txt.gz	rs114184530	C	T	-0.154545	0.0339992	7.88e-06	7196	20.6619
family.unknownfamily.id.1000005471.summary.txt.gz	rs12566890	G	T	-0.103134	0.0241775	8.11e-06	10339	18.1961
family.unknownfamily.id.1000005471.summary.txt.gz	rs3932485	T	C	0.0626209	0.0141623	9.93e-06	10359	19.551
family.unknownfamily.id.1000005471.summary.txt.gz	rs7853673	A	G	-0.0624389	0.0139833	6.73e-06	10359	19.9386
family.unknownfamily.id.1000006161.summary.txt.gz	rs60583455	C	T	0.108934	0.021177	2.6e-07	4773	26.4604
family.unknownfamily.id.1000006161.summary.txt.gz	rs2172426	T	C	-0.10212	0.0198947	3.17e-07	5099	26.348
family.unknownfamily.id.1000006161.summary.txt.gz	rs11251024	A	G	0.104201	0.0206737	6.63e-07	5107	25.4043
family.unknownfamily.id.1000006161.summary.txt.gz	rs13219468	C	G	0.115344	0.0236958	1.41e-06	5104	23.6944
family.unknownfamily.id.1000006161.summary.txt.gz	rs267959	G	A	0.0988612	0.0209676	2.62e-06	5107	22.2308
family.unknownfamily.id.1000006161.summary.txt.gz	rs11606187	G	A	-0.154539	0.0326288	3.31e-06	5102	22.4324
family.unknownfamily.id.1000006161.summary.txt.gz	rs7911787	T	G	-0.223071	0.0470232	3.39e-06	3879	22.504
family.unknownfamily.id.1000006161.summary.txt.gz	rs72671304	C	T	0.172322	0.0370028	3.8e-06	4887	21.6876
family.unknownfamily.id.1000006161.summary.txt.gz	rs13385922	C	T	0.0929494	0.0201348	3.97e-06	5106	21.3107
family.unknownfamily.id.1000006161.summary.txt.gz	rs4383094	C	T	0.149188	0.0320662	4.28e-06	5091	21.6457
family.unknownfamily.id.1000006161.summary.txt.gz	rs55921101	T	A	-0.109245	0.0236201	4.32e-06	5105	21.3916
family.unknownfamily.id.1000006161.summary.txt.gz	rs12358808	T	G	-0.119662	0.0255597	5.31e-06	5107	21.918
family.unknownfamily.id.1000006161.summary.txt.gz	rs9542068	C	T	0.0990709	0.0218149	6.52e-06	5107	20.6245
family.unknownfamily.id.1000006161.summary.txt.gz	rs2930903	G	C	0.0908335	0.0209434	6.84e-06	4789	18.8104
family.unknownfamily.id.1000006161.summary.txt.gz	rs60775321	C	T	-0.0962425	0.0213842	7.1e-06	5101	20.2558
family.unknownfamily.id.1000006161.summary.txt.gz	rs8126061	C	T	-0.159135	0.0351904	7.36e-06	5089	20.4496
family.unknownfamily.id.1000006161.summary.txt.gz	rs166849	A	G	0.0911053	0.0202239	7.74e-06	5107	20.2934
family.unknownfamily.id.1000006161.summary.txt.gz	rs80270230	C	G	0.176113	0.0393214	8.41e-06	4261	20.0597
family.Veillonellaceae.id.2172.summary.txt.gz	rs12741784	T	C	-0.0621452	0.0119266	1.28e-07	15867	27.1507
family.Veillonellaceae.id.2172.summary.txt.gz	rs79535861	C	A	0.100666	0.0207016	1.58e-06	15061	23.6462
family.Veillonellaceae.id.2172.summary.txt.gz	rs111810795	T	C	-0.0867108	0.0180573	1.73e-06	15605	23.0589
family.Veillonellaceae.id.2172.summary.txt.gz	rs12186441	A	G	0.208096	0.0453999	4.53e-06	5236	21.0096
family.Veillonellaceae.id.2172.summary.txt.gz	rs4797169	C	T	0.0587799	0.0128297	4.49e-06	15974	20.9907
family.Veillonellaceae.id.2172.summary.txt.gz	rs12668619	G	A	0.055301	0.0117654	2.57e-06	15971	22.093
family.Veillonellaceae.id.2172.summary.txt.gz	rs2175069	G	A	-0.0526752	0.0114886	4.64e-06	15976	21.0221
family.Veillonellaceae.id.2172.summary.txt.gz	rs1442060	A	G	-0.0514024	0.0112125	4.51e-06	15976	21.0168
family.Veillonellaceae.id.2172.summary.txt.gz	rs1447205	C	G	-0.0520689	0.0115656	7.35e-06	15971	20.2685
family.Veillonellaceae.id.2172.summary.txt.gz	rs114889439	G	A	-0.253809	0.0539169	6.19e-06	3268	22.1597
family.Veillonellaceae.id.2172.summary.txt.gz	rs4461038	G	A	-0.0554965	0.0119467	3.73e-06	15973	21.5791
family.Veillonellaceae.id.2172.summary.txt.gz	rs6909981	T	C	-0.0638697	0.0141765	5.48e-06	15976	20.2979
family.Veillonellaceae.id.2172.summary.txt.gz	rs2561116	G	T	-0.083617	0.0187159	7.89e-06	15976	19.9603
family.Veillonellaceae.id.2172.summary.txt.gz	rs61264131	C	A	0.202367	0.0464388	6.75e-06	3075	18.9897
family.Veillonellaceae.id.2172.summary.txt.gz	rs9345168	A	C	0.0509102	0.0113253	8.49e-06	15976	20.2074
family.Veillonellaceae.id.2172.summary.txt.gz	rs11700976	A	C	0.0503337	0.0113763	9.25e-06	15971	19.5756
family.Veillonellaceae.id.2172.summary.txt.gz	rs6692542	G	A	0.0534397	0.0118254	8.68e-06	15976	20.422
family.Veillonellaceae.id.2172.summary.txt.gz	rs2585520	T	G	-0.0904972	0.0200428	5.27e-06	15501	20.387
family.Veillonellaceae.id.2172.summary.txt.gz	rs75768969	G	C	-0.0703773	0.0156855	7.19e-06	15975	20.1312
family.Veillonellaceae.id.2172.summary.txt.gz	rs1693340	C	T	0.0818934	0.018245	9.25e-06	15058	20.147
family.Veillonellaceae.id.2172.summary.txt.gz	rs4263802	A	G	0.050942	0.0114921	7.45e-06	15976	19.6495
family.Verrucomicrobiaceae.id.4036.summary.txt.gz	rs11729256	C	T	0.0749798	0.0150177	6.73e-07	11861	24.9277
family.Verrucomicrobiaceae.id.4036.summary.txt.gz	rs4936098	G	A	0.0648691	0.0135928	1.13e-06	11858	22.7749
family.Verrucomicrobiaceae.id.4036.summary.txt.gz	rs9349825	G	A	-0.0704354	0.0147128	2.51e-06	11858	22.9188
family.Verrucomicrobiaceae.id.4036.summary.txt.gz	rs74542928	C	T	0.112124	0.0236422	1.65e-06	11216	22.4917
family.Verrucomicrobiaceae.id.4036.summary.txt.gz	rs3995795	T	C	0.064218	0.0140994	5.03e-06	11690	20.7449
family.Verrucomicrobiaceae.id.4036.summary.txt.gz	rs2602429	T	C	0.0745516	0.0156195	2.7e-06	11690	22.7814
family.Verrucomicrobiaceae.id.4036.summary.txt.gz	rs4242783	A	G	0.0687992	0.0147694	2.75e-06	11690	21.6992
family.Verrucomicrobiaceae.id.4036.summary.txt.gz	rs11184341	C	G	0.0655301	0.014223	4.14e-06	11864	21.2274
family.Verrucomicrobiaceae.id.4036.summary.txt.gz	rs61779207	A	G	-0.0758811	0.0167762	6.63e-06	11591	20.4588
family.Verrucomicrobiaceae.id.4036.summary.txt.gz	rs117107102	G	A	0.204683	0.0431573	2.92e-06	4975	22.4934
family.Verrucomicrobiaceae.id.4036.summary.txt.gz	rs12908520	A	G	0.0619104	0.0130946	2.15e-06	11863	22.3533
family.Verrucomicrobiaceae.id.4036.summary.txt.gz	rs111862613	C	T	0.0907065	0.0196746	3.73e-06	11621	21.2551
family.Verrucomicrobiaceae.id.4036.summary.txt.gz	rs941682	A	G	-0.0631526	0.0143767	9.58e-06	11809	19.2958
family.Victivallaceae.id.2255.summary.txt.gz	rs4396289	T	C	-0.152918	0.0288525	1.54e-07	3913	28.0897
family.Victivallaceae.id.2255.summary.txt.gz	rs2944282	C	T	-0.124197	0.0257026	1.57e-06	3555	23.3489
family.Victivallaceae.id.2255.summary.txt.gz	rs11764871	T	G	0.127099	0.025656	7.49e-07	3909	24.5418
family.Victivallaceae.id.2255.summary.txt.gz	rs6545794	G	A	-0.197786	0.0410495	5.97e-07	3916	23.2152
family.Victivallaceae.id.2255.summary.txt.gz	rs1603450	C	T	-0.144369	0.0299873	2.28e-06	3917	23.1779
family.Victivallaceae.id.2255.summary.txt.gz	rs2546105	T	A	0.126643	0.0257111	1.03e-06	3917	24.262
family.Victivallaceae.id.2255.summary.txt.gz	rs62570196	T	C	-0.246101	0.0483077	2.7e-07	3091	25.9535
family.Victivallaceae.id.2255.summary.txt.gz	rs7077363	A	G	0.148942	0.0318366	2.83e-06	3912	21.8868
family.Victivallaceae.id.2255.summary.txt.gz	rs67832247	T	C	-0.123489	0.0266695	3.24e-06	3555	21.4401
family.Victivallaceae.id.2255.summary.txt.gz	rs34962571	C	A	-0.186945	0.0418412	6.25e-06	3237	19.9628
family.Victivallaceae.id.2255.summary.txt.gz	rs7860510	C	G	0.164855	0.0375128	9.6e-06	3912	19.3129
family.Victivallaceae.id.2255.summary.txt.gz	rs7627405	T	C	-0.134158	0.0301427	8.19e-06	3555	19.8092
family.Victivallaceae.id.2255.summary.txt.gz	rs61702987	C	T	0.145501	0.0300007	3.08e-06	3906	23.5218
family.Victivallaceae.id.2255.summary.txt.gz	rs7314815	A	G	0.101088	0.0225594	6.4e-06	3912	20.0791
family.Victivallaceae.id.2255.summary.txt.gz	rs11671100	C	A	-0.160034	0.0349472	4.08e-06	3331	20.9701
genus..Clostridiuminnocuumgroup.id.14397.summary.txt.gz	rs6890185	C	T	0.113424	0.0233137	1.12e-06	4166	23.6692
genus..Clostridiuminnocuumgroup.id.14397.summary.txt.gz	rs61267978	C	T	0.14708	0.0320875	5.59e-06	4165	21.0103
genus..Clostridiuminnocuumgroup.id.14397.summary.txt.gz	rs1948423	A	T	-0.108859	0.023425	3.49e-06	4165	21.5959
genus..Clostridiuminnocuumgroup.id.14397.summary.txt.gz	rs6577484	A	G	0.160425	0.0360857	8.41e-06	3858	19.7639
genus..Clostridiuminnocuumgroup.id.14397.summary.txt.gz	rs10074000	C	T	-0.102648	0.0227508	7e-06	4048	20.3567
genus..Clostridiuminnocuumgroup.id.14397.summary.txt.gz	rs1942371	A	G	-0.157938	0.034187	4.06e-06	3971	21.3428
genus..Clostridiuminnocuumgroup.id.14397.summary.txt.gz	rs40656	T	C	0.142664	0.0311021	8.62e-06	4048	21.0403
genus..Clostridiuminnocuumgroup.id.14397.summary.txt.gz	rs71564433	A	T	-0.126746	0.0274657	7.8e-06	4164	21.2955
genus..Clostridiuminnocuumgroup.id.14397.summary.txt.gz	rs77845139	G	A	-0.114993	0.0257186	8.41e-06	4048	19.9916
genus..Clostridiuminnocuumgroup.id.14397.summary.txt.gz	rs10506058	G	A	0.0997048	0.0221926	8.92e-06	4163	20.1844
genus..Clostridiuminnocuumgroup.id.14397.summary.txt.gz	rs4869133	A	G	-0.180591	0.0409505	7.24e-06	3735	19.4478
genus..Eubacteriumbrachygroup.id.11296.summary.txt.gz	rs112617308	C	T	-0.170873	0.0362844	2.38e-06	4001	22.1773
genus..Eubacteriumbrachygroup.id.11296.summary.txt.gz	rs9613196	A	T	-0.238718	0.0528561	4.99e-06	3004	20.3977
genus..Eubacteriumbrachygroup.id.11296.summary.txt.gz	rs62348779	C	T	-0.201481	0.043286	3.78e-06	3827	21.6656
genus..Eubacteriumbrachygroup.id.11296.summary.txt.gz	rs2913110	T	C	0.105143	0.022942	4.56e-06	4001	21.0039
genus..Eubacteriumbrachygroup.id.11296.summary.txt.gz	rs4862235	A	G	0.104806	0.0225751	3.73e-06	4000	21.5533
genus..Eubacteriumbrachygroup.id.11296.summary.txt.gz	rs12151423	G	A	0.101329	0.0227324	9.27e-06	3854	19.8688
genus..Eubacteriumbrachygroup.id.11296.summary.txt.gz	rs73199919	C	T	-0.236717	0.0531335	8.16e-06	3008	19.8482
genus..Eubacteriumbrachygroup.id.11296.summary.txt.gz	rs6591893	A	G	0.108225	0.0240319	7.34e-06	3999	20.2807
genus..Eubacteriumbrachygroup.id.11296.summary.txt.gz	rs720439	G	A	-0.111927	0.0251252	7.03e-06	4001	19.8449
genus..Eubacteriumbrachygroup.id.11296.summary.txt.gz	rs13139592	C	T	-0.145997	0.0327192	7.97e-06	3842	19.9104
genus..Eubacteriumbrachygroup.id.11296.summary.txt.gz	rs1384962	G	A	0.120888	0.0266264	6.99e-06	4001	20.6131
genus..Eubacteriumcoprostanoligenesgroup.id.11375.summary.txt.gz	rs17159861	T	C	0.0962228	0.0168388	1.04e-08	17380	32.6537
genus..Eubacteriumcoprostanoligenesgroup.id.11375.summary.txt.gz	rs9648214	C	T	-0.0828719	0.016431	2.52e-07	17379	25.4383
genus..Eubacteriumcoprostanoligenesgroup.id.11375.summary.txt.gz	rs115325767	C	G	0.0783322	0.0174719	2.62e-06	16555	20.1002
genus..Eubacteriumcoprostanoligenesgroup.id.11375.summary.txt.gz	rs12906958	T	C	-0.0533159	0.0115935	4.35e-06	17380	21.1488
genus..Eubacteriumcoprostanoligenesgroup.id.11375.summary.txt.gz	rs4076415	G	T	0.0515152	0.0110294	1.99e-06	16960	21.8155
genus..Eubacteriumcoprostanoligenesgroup.id.11375.summary.txt.gz	rs6762473	A	C	0.0521584	0.0112353	4.26e-06	17377	21.5517
genus..Eubacteriumcoprostanoligenesgroup.id.11375.summary.txt.gz	rs73109678	A	G	-0.0796956	0.0172275	3.66e-06	17379	21.4005
genus..Eubacteriumcoprostanoligenesgroup.id.11375.summary.txt.gz	rs10444197	G	A	-0.0505823	0.0113455	5.98e-06	17380	19.8768
genus..Eubacteriumcoprostanoligenesgroup.id.11375.summary.txt.gz	rs2644213	A	G	0.0538845	0.0121245	9.86e-06	17380	19.7517
genus..Eubacteriumcoprostanoligenesgroup.id.11375.summary.txt.gz	rs11720857	T	C	0.0630776	0.0144485	9.26e-06	16960	19.0592
genus..Eubacteriumcoprostanoligenesgroup.id.11375.summary.txt.gz	rs4717831	T	A	0.0786783	0.0174038	9.18e-06	16854	20.4372
genus..Eubacteriumcoprostanoligenesgroup.id.11375.summary.txt.gz	rs62024432	T	C	-0.0769698	0.0172101	7.5e-06	17271	20.0019
genus..Eubacteriumcoprostanoligenesgroup.id.11375.summary.txt.gz	rs76898927	A	G	0.123055	0.0266375	4.79e-06	12197	21.3409
genus..Eubacteriumcoprostanoligenesgroup.id.11375.summary.txt.gz	rs11052069	C	T	0.0477832	0.0107833	9.38e-06	17380	19.6356
genus..Eubacteriumcoprostanoligenesgroup.id.11375.summary.txt.gz	rs79895140	C	T	-0.0641017	0.0141153	8.62e-06	16139	20.6233
genus..Eubacteriumeligensgroup.id.14372.summary.txt.gz	rs4583233	C	A	0.0670205	0.0128122	2.84e-07	14327	27.3633
genus..Eubacteriumeligensgroup.id.14372.summary.txt.gz	rs265534	G	T	-0.0563756	0.0120127	2.27e-06	14776	22.0242
genus..Eubacteriumeligensgroup.id.14372.summary.txt.gz	rs72839198	G	C	0.155659	0.0375612	3.14e-06	4926	17.1739
genus..Eubacteriumeligensgroup.id.14372.summary.txt.gz	rs74606150	G	C	-0.196454	0.042565	4.25e-06	5381	21.3018
genus..Eubacteriumeligensgroup.id.14372.summary.txt.gz	rs6923695	G	T	0.103268	0.0229524	4.87e-06	12891	20.2428
genus..Eubacteriumeligensgroup.id.14372.summary.txt.gz	rs56080211	T	C	0.123093	0.0282743	9.14e-06	10699	18.9531
genus..Eubacteriumeligensgroup.id.14372.summary.txt.gz	rs4888188	G	T	-0.053328	0.0119126	7.74e-06	14771	20.04
genus..Eubacteriumeligensgroup.id.14372.summary.txt.gz	rs158115	C	G	0.0915271	0.0190611	9.74e-06	14678	23.057
genus..Eubacteriumeligensgroup.id.14372.summary.txt.gz	rs2200429	G	A	-0.0888825	0.0198479	5.3e-06	14761	20.0541
genus..Eubacteriumeligensgroup.id.14372.summary.txt.gz	rs182318	A	G	-0.0824941	0.0195615	8.4e-06	14777	17.7845
genus..Eubacteriumeligensgroup.id.14372.summary.txt.gz	rs12719051	G	A	0.0916626	0.0208183	7.12e-06	12799	19.3862
genus..Eubacteriumfissicatenagroup.id.14373.summary.txt.gz	rs3771393	T	C	0.130842	0.0266671	7.38e-07	3792	24.0738
genus..Eubacteriumfissicatenagroup.id.14373.summary.txt.gz	rs2733072	A	G	0.109644	0.0228306	1.49e-06	3833	23.0641
genus..Eubacteriumfissicatenagroup.id.14373.summary.txt.gz	rs7104872	A	G	0.138612	0.0291906	2.73e-06	3829	22.5484
genus..Eubacteriumfissicatenagroup.id.14373.summary.txt.gz	rs151257695	G	A	0.20951	0.0454847	3.1e-06	3587	21.2167
genus..Eubacteriumfissicatenagroup.id.14373.summary.txt.gz	rs11876297	C	T	0.131469	0.0281712	2.67e-06	3396	21.779
genus..Eubacteriumfissicatenagroup.id.14373.summary.txt.gz	rs6934739	G	A	0.111463	0.0252788	9.75e-06	3831	19.4425
genus..Eubacteriumfissicatenagroup.id.14373.summary.txt.gz	rs10147907	G	T	0.172263	0.039601	8.27e-06	3833	18.9222
genus..Eubacteriumfissicatenagroup.id.14373.summary.txt.gz	rs1768152	C	T	0.139489	0.0316186	8.7e-06	3590	19.4622
genus..Eubacteriumfissicatenagroup.id.14373.summary.txt.gz	rs11818408	A	G	0.10585	0.0237114	8.2e-06	3590	19.9283
genus..Eubacteriumhalliigroup.id.11338.summary.txt.gz	rs13116360	C	T	0.154124	0.0297185	2.94e-07	10323	26.896
genus..Eubacteriumhalliigroup.id.11338.summary.txt.gz	rs949971	G	T	-0.0540164	0.0116101	3.29e-06	16566	21.6462
genus..Eubacteriumhalliigroup.id.11338.summary.txt.gz	rs10798999	T	C	0.0601661	0.0126752	2.61e-06	16561	22.5315
genus..Eubacteriumhalliigroup.id.11338.summary.txt.gz	rs60254196	G	A	-0.0522832	0.0111865	2.7e-06	16238	21.8442
genus..Eubacteriumhalliigroup.id.11338.summary.txt.gz	rs10808115	C	A	-0.0504747	0.0109922	4.42e-06	16566	21.0851
genus..Eubacteriumhalliigroup.id.11338.summary.txt.gz	rs74018587	T	C	0.208943	0.043822	3.7e-06	3039	22.7337
genus..Eubacteriumhalliigroup.id.11338.summary.txt.gz	rs6550770	C	T	-0.198087	0.0443545	4.82e-06	4279	19.9452
genus..Eubacteriumhalliigroup.id.11338.summary.txt.gz	rs10501370	T	C	-0.115589	0.0252489	5.42e-06	13824	20.9579
genus..Eubacteriumhalliigroup.id.11338.summary.txt.gz	rs281379	G	A	-0.0499523	0.0112153	9.33e-06	16130	19.8376
genus..Eubacteriumhalliigroup.id.11338.summary.txt.gz	rs78056098	T	G	-0.0507411	0.0113758	8.29e-06	16568	19.8955
genus..Eubacteriumhalliigroup.id.11338.summary.txt.gz	rs138531890	G	A	0.153138	0.0349456	5.43e-06	7710	19.2036
genus..Eubacteriumhalliigroup.id.11338.summary.txt.gz	rs28584818	G	A	0.126115	0.0268627	4.43e-06	11095	22.0412
genus..Eubacteriumhalliigroup.id.11338.summary.txt.gz	rs117748144	C	T	-0.126582	0.028712	7.86e-06	10861	19.4365
genus..Eubacteriumhalliigroup.id.11338.summary.txt.gz	rs17474256	A	G	0.0810805	0.0184573	9.45e-06	16460	19.2973
genus..Eubacteriumhalliigroup.id.11338.summary.txt.gz	rs630939	T	C	-0.0508914	0.0114352	9.16e-06	16238	19.8062
genus..Eubacteriumhalliigroup.id.11338.summary.txt.gz	rs17074066	C	T	-0.0813986	0.0189272	9.35e-06	15804	18.4952
genus..Eubacteriumnodatumgroup.id.11297.summary.txt.gz	rs34297067	G	A	-0.186907	0.0341475	6.6e-08	3271	29.9593
genus..Eubacteriumnodatumgroup.id.11297.summary.txt.gz	rs113893692	T	C	-0.185107	0.0403573	5.76e-06	3195	21.0379
genus..Eubacteriumnodatumgroup.id.11297.summary.txt.gz	rs77910827	T	C	0.201788	0.0413568	9.05e-07	3271	23.8066
genus..Eubacteriumnodatumgroup.id.11297.summary.txt.gz	rs61841040	T	G	0.160621	0.0341609	3.56e-06	3295	22.1078
genus..Eubacteriumnodatumgroup.id.11297.summary.txt.gz	rs9425984	C	T	-0.130234	0.0292347	7.21e-06	3294	19.845
genus..Eubacteriumnodatumgroup.id.11297.summary.txt.gz	rs10263623	T	C	0.193496	0.0439023	8.91e-06	3080	19.4253
genus..Eubacteriumnodatumgroup.id.11297.summary.txt.gz	rs11006576	G	A	-0.110167	0.024593	7.99e-06	3295	20.067
genus..Eubacteriumnodatumgroup.id.11297.summary.txt.gz	rs7880204	C	T	-0.125454	0.0275303	6.84e-06	3294	20.7656
genus..Eubacteriumnodatumgroup.id.11297.summary.txt.gz	rs6818880	G	A	-0.110081	0.0245964	7.83e-06	3291	20.0298
genus..Eubacteriumnodatumgroup.id.11297.summary.txt.gz	rs10458299	C	T	-0.187753	0.041969	8.37e-06	3271	20.0131
genus..Eubacteriumnodatumgroup.id.11297.summary.txt.gz	rs7827125	T	C	0.1223	0.0271331	7.17e-06	3294	20.3166
genus..Eubacteriumoxidoreducensgroup.id.11339.summary.txt.gz	rs12423772	T	G	0.14098	0.0295029	2.63e-06	5321	22.8341
genus..Eubacteriumoxidoreducensgroup.id.11339.summary.txt.gz	rs2973294	T	G	0.0923559	0.0195439	2.39e-06	5378	22.331
genus..Eubacteriumoxidoreducensgroup.id.11339.summary.txt.gz	rs34561138	A	G	0.216145	0.045992	2.51e-06	4186	22.0865
genus..Eubacteriumoxidoreducensgroup.id.11339.summary.txt.gz	rs440215	T	C	0.0932766	0.0195294	1.65e-06	5377	22.8122
genus..Eubacteriumoxidoreducensgroup.id.11339.summary.txt.gz	rs1425962	C	G	0.0906104	0.0200612	7.32e-06	5321	20.4005
genus..Eubacteriumoxidoreducensgroup.id.11339.summary.txt.gz	rs12129908	A	C	0.0893272	0.0198333	5.8e-06	5377	20.2852
genus..Eubacteriumrectalegroup.id.14374.summary.txt.gz	rs35398954	G	A	-0.0901402	0.0174602	5.4e-07	16621	26.6526
genus..Eubacteriumrectalegroup.id.14374.summary.txt.gz	rs117151453	C	G	-0.113141	0.0243541	1.84e-06	13908	21.582
genus..Eubacteriumrectalegroup.id.14374.summary.txt.gz	rs16960159	G	C	-0.156596	0.0336234	4.1e-06	8334	21.6909
genus..Eubacteriumrectalegroup.id.14374.summary.txt.gz	rs314726	C	T	0.0528824	0.0109486	1.38e-06	16966	23.3293
genus..Eubacteriumrectalegroup.id.14374.summary.txt.gz	rs10797540	G	A	0.0503179	0.0108389	3.53e-06	17350	21.5512
genus..Eubacteriumrectalegroup.id.14374.summary.txt.gz	rs10248854	A	C	-0.0527827	0.0113463	4.21e-06	17348	21.6407
genus..Eubacteriumrectalegroup.id.14374.summary.txt.gz	rs3980709	T	A	-0.0622701	0.0140572	6.86e-06	17340	19.623
genus..Eubacteriumrectalegroup.id.14374.summary.txt.gz	rs2884897	G	A	-0.129364	0.0289021	6.44e-06	10813	20.034
genus..Eubacteriumrectalegroup.id.14374.summary.txt.gz	rs10892089	G	C	-0.0635522	0.0140072	6.22e-06	17351	20.5852
genus..Eubacteriumrectalegroup.id.14374.summary.txt.gz	rs143694765	C	T	0.0870025	0.019779	9.75e-06	15124	19.3489
genus..Eubacteriumrectalegroup.id.14374.summary.txt.gz	rs59427698	G	A	-0.0576035	0.0130853	5.37e-06	16613	19.3789
genus..Eubacteriumrectalegroup.id.14374.summary.txt.gz	rs62547233	G	A	0.0536319	0.0120201	9.9e-06	17347	19.9082
genus..Eubacteriumrectalegroup.id.14374.summary.txt.gz	rs58498416	T	C	-0.0517316	0.0118196	9.68e-06	17350	19.1559
genus..Eubacteriumruminantiumgroup.id.11340.summary.txt.gz	rs2116427	G	A	0.0911461	0.0182353	4.67e-07	7739	24.9833
genus..Eubacteriumruminantiumgroup.id.11340.summary.txt.gz	rs139749	T	C	-0.0845439	0.0171791	8.59e-07	7314	24.2195
genus..Eubacteriumruminantiumgroup.id.11340.summary.txt.gz	rs72836424	T	C	-0.139825	0.030069	2.62e-06	7314	21.6237
genus..Eubacteriumruminantiumgroup.id.11340.summary.txt.gz	rs2229917	G	A	0.153538	0.0323922	2.16e-06	7050	22.4673
genus..Eubacteriumruminantiumgroup.id.11340.summary.txt.gz	rs10131724	C	A	-0.199832	0.0414577	2.39e-06	5071	23.2338
genus..Eubacteriumruminantiumgroup.id.11340.summary.txt.gz	rs16891896	A	G	-0.174787	0.0390573	2.38e-06	4753	20.0269
genus..Eubacteriumruminantiumgroup.id.11340.summary.txt.gz	rs7000472	G	A	-0.0762282	0.016523	4.07e-06	7739	21.284
genus..Eubacteriumruminantiumgroup.id.11340.summary.txt.gz	rs13025464	C	T	-0.0737077	0.0163786	6.97e-06	7738	20.2523
genus..Eubacteriumruminantiumgroup.id.11340.summary.txt.gz	rs2418654	T	C	-0.0748879	0.0165852	6.17e-06	7314	20.3884
genus..Eubacteriumruminantiumgroup.id.11340.summary.txt.gz	rs6676699	T	G	-0.0888124	0.0196447	6.38e-06	7708	20.4388
genus..Eubacteriumruminantiumgroup.id.11340.summary.txt.gz	rs73139629	C	A	-0.115098	0.0247909	5.36e-06	7314	21.555
genus..Eubacteriumruminantiumgroup.id.11340.summary.txt.gz	rs112375806	A	T	0.143141	0.0293757	5.82e-06	7123	23.7438
genus..Eubacteriumruminantiumgroup.id.11340.summary.txt.gz	rs606117	G	A	0.0833243	0.018056	4.82e-06	7263	21.2961
genus..Eubacteriumruminantiumgroup.id.11340.summary.txt.gz	rs57340348	C	T	-0.0979429	0.0212166	4.93e-06	7314	21.3106
genus..Eubacteriumruminantiumgroup.id.11340.summary.txt.gz	rs2817174	T	C	-0.0734306	0.0163687	7.87e-06	7710	20.1246
genus..Eubacteriumruminantiumgroup.id.11340.summary.txt.gz	rs10923018	A	G	0.0726438	0.0160924	6.8e-06	7739	20.3777
genus..Eubacteriumruminantiumgroup.id.11340.summary.txt.gz	rs11637981	T	G	-0.073258	0.0160888	5.44e-06	7718	20.733
genus..Eubacteriumruminantiumgroup.id.11340.summary.txt.gz	rs17519472	T	C	0.107804	0.0233984	4.7e-06	7710	21.2275
genus..Eubacteriumruminantiumgroup.id.11340.summary.txt.gz	rs209813	A	G	-0.103488	0.0236391	9.23e-06	7264	19.1655
genus..Eubacteriumventriosumgroup.id.11341.summary.txt.gz	rs6048195	T	A	-0.0603594	0.011658	2.5e-07	14839	26.8067
genus..Eubacteriumventriosumgroup.id.11341.summary.txt.gz	rs73615400	C	T	-0.0956303	0.0193428	9.54e-07	15146	24.443
genus..Eubacteriumventriosumgroup.id.11341.summary.txt.gz	rs57199565	C	T	0.0783394	0.0160257	7.97e-07	14913	23.8961
genus..Eubacteriumventriosumgroup.id.11341.summary.txt.gz	rs11617697	G	A	-0.143349	0.0286241	7.22e-07	11497	25.0798
genus..Eubacteriumventriosumgroup.id.11341.summary.txt.gz	rs16884680	T	G	-0.0906428	0.0191909	1.74e-06	15289	22.3088
genus..Eubacteriumventriosumgroup.id.11341.summary.txt.gz	rs12964517	A	G	0.0587198	0.0123453	2.07e-06	15289	22.6237
genus..Eubacteriumventriosumgroup.id.11341.summary.txt.gz	rs876734	T	C	-0.0618696	0.0132532	2.89e-06	14913	21.7927
genus..Eubacteriumventriosumgroup.id.11341.summary.txt.gz	rs3809430	C	T	-0.0548171	0.0118426	3.55e-06	15287	21.426
genus..Eubacteriumventriosumgroup.id.11341.summary.txt.gz	rs72783037	A	C	0.0658926	0.0143747	6.55e-06	15286	21.0124
genus..Eubacteriumventriosumgroup.id.11341.summary.txt.gz	rs73849225	C	T	0.0975711	0.0224388	5.21e-06	14573	18.9079
genus..Eubacteriumventriosumgroup.id.11341.summary.txt.gz	rs9316536	G	T	-0.0817111	0.0183121	7.84e-06	15289	19.9107
genus..Eubacteriumventriosumgroup.id.11341.summary.txt.gz	rs35179274	T	C	-0.0627263	0.013786	5.76e-06	15287	20.7026
genus..Eubacteriumventriosumgroup.id.11341.summary.txt.gz	rs78250280	A	G	0.0749762	0.0164404	3.36e-06	14835	20.7979
genus..Eubacteriumventriosumgroup.id.11341.summary.txt.gz	rs66746423	T	C	0.0751501	0.0164978	6.11e-06	14578	20.7494
genus..Eubacteriumventriosumgroup.id.11341.summary.txt.gz	rs6704822	G	A	0.0739179	0.0166705	6.62e-06	15289	19.6609
genus..Eubacteriumventriosumgroup.id.11341.summary.txt.gz	rs13082419	T	C	-0.0715522	0.016137	9.56e-06	14501	19.6608
genus..Eubacteriumventriosumgroup.id.11341.summary.txt.gz	rs66830358	A	T	0.0528752	0.0117972	6.87e-06	14913	20.0884
genus..Eubacteriumxylanophilumgroup.id.14375.summary.txt.gz	rs17830032	A	G	-0.160597	0.0310515	2.39e-07	9527	26.7494
genus..Eubacteriumxylanophilumgroup.id.14375.summary.txt.gz	rs13239072	A	G	0.0687427	0.0142728	1.82e-06	13307	23.1971
genus..Eubacteriumxylanophilumgroup.id.14375.summary.txt.gz	rs79582700	G	C	-0.0951677	0.0199969	2.41e-06	13256	22.6492
genus..Eubacteriumxylanophilumgroup.id.14375.summary.txt.gz	rs12980122	G	C	-0.108274	0.0238257	5.02e-06	12039	20.6516
genus..Eubacteriumxylanophilumgroup.id.14375.summary.txt.gz	rs2012708	G	A	0.0573202	0.0126905	6.53e-06	13306	20.4013
genus..Eubacteriumxylanophilumgroup.id.14375.summary.txt.gz	rs2213117	G	T	0.0877797	0.0189012	4.21e-06	12878	21.5679
genus..Eubacteriumxylanophilumgroup.id.14375.summary.txt.gz	rs10140184	C	A	0.0576795	0.012599	4.96e-06	12930	20.959
genus..Eubacteriumxylanophilumgroup.id.14375.summary.txt.gz	rs10917203	C	A	0.0612633	0.0130917	3.15e-06	12930	21.8983
genus..Eubacteriumxylanophilumgroup.id.14375.summary.txt.gz	rs112176119	T	C	-0.113455	0.0245762	3.33e-06	12199	21.3119
genus..Eubacteriumxylanophilumgroup.id.14375.summary.txt.gz	rs1999224	T	G	-0.0949051	0.0203503	3.75e-06	13309	21.749
genus..Eubacteriumxylanophilumgroup.id.14375.summary.txt.gz	rs75586835	G	A	-0.114498	0.0263455	9.39e-06	12550	18.8878
genus..Eubacteriumxylanophilumgroup.id.14375.summary.txt.gz	rs4654122	G	C	0.0553508	0.0123588	7.2e-06	13309	20.0584
genus..Ruminococcusgauvreauiigroup.id.11342.summary.txt.gz	rs2047242	G	A	-0.067603	0.0133738	2.46e-07	13369	25.552
genus..Ruminococcusgauvreauiigroup.id.11342.summary.txt.gz	rs71386687	G	T	0.121037	0.02386	2.91e-07	11340	25.7333
genus..Ruminococcusgauvreauiigroup.id.11342.summary.txt.gz	rs9870933	G	A	0.0621643	0.0126072	8.49e-07	13382	24.3135
genus..Ruminococcusgauvreauiigroup.id.11342.summary.txt.gz	rs1391597	T	C	0.0590284	0.0124874	1.86e-06	13382	22.345
genus..Ruminococcusgauvreauiigroup.id.11342.summary.txt.gz	rs431418	G	A	-0.094737	0.0210157	5.54e-06	13289	20.3213
genus..Ruminococcusgauvreauiigroup.id.11342.summary.txt.gz	rs10931481	A	G	0.0610096	0.0130484	3.38e-06	13382	21.8615
genus..Ruminococcusgauvreauiigroup.id.11342.summary.txt.gz	rs289410	A	G	-0.0654926	0.0139101	2.27e-06	13380	22.1678
genus..Ruminococcusgauvreauiigroup.id.11342.summary.txt.gz	rs2105937	G	A	0.0580215	0.0127806	5.1e-06	13364	20.61
genus..Ruminococcusgauvreauiigroup.id.11342.summary.txt.gz	rs2166943	C	A	0.0566974	0.0123497	5.28e-06	13377	21.0773
genus..Ruminococcusgauvreauiigroup.id.11342.summary.txt.gz	rs12539819	T	C	0.110654	0.0240684	4.49e-06	11860	21.1367
genus..Ruminococcusgauvreauiigroup.id.11342.summary.txt.gz	rs12079579	G	A	0.0955324	0.0213436	5.04e-06	12986	20.0339
genus..Ruminococcusgauvreauiigroup.id.11342.summary.txt.gz	rs73802842	A	C	0.0736808	0.0169665	7.48e-06	13382	18.8593
genus..Ruminococcusgauvreauiigroup.id.11342.summary.txt.gz	rs13188803	A	T	0.0709419	0.0156855	7.28e-06	12834	20.4554
genus..Ruminococcusgnavusgroup.id.14376.summary.txt.gz	rs13163520	A	G	-0.127377	0.0233883	5.61e-08	6326	29.6611
genus..Ruminococcusgnavusgroup.id.14376.summary.txt.gz	rs934940	C	A	-0.105045	0.0229588	2.74e-06	6309	20.9339
genus..Ruminococcusgnavusgroup.id.14376.summary.txt.gz	rs9872758	C	T	0.0849233	0.0176643	1.66e-06	6398	23.1132
genus..Ruminococcusgnavusgroup.id.14376.summary.txt.gz	rs2909242	A	C	-0.0909965	0.018351	7.41e-07	6401	24.5883
genus..Ruminococcusgnavusgroup.id.14376.summary.txt.gz	rs3124783	G	A	-0.11599	0.0249099	2.67e-06	6401	21.6818
genus..Ruminococcusgnavusgroup.id.14376.summary.txt.gz	rs62167033	C	T	0.185289	0.0396295	3.5e-06	5194	21.8606
genus..Ruminococcusgnavusgroup.id.14376.summary.txt.gz	rs12989336	A	G	-0.0846861	0.0187936	7.12e-06	6401	20.305
genus..Ruminococcusgnavusgroup.id.14376.summary.txt.gz	rs12136548	T	C	0.0901946	0.0196476	3.1e-06	6401	21.0738
genus..Ruminococcusgnavusgroup.id.14376.summary.txt.gz	rs78399089	C	T	0.144445	0.0326618	6.63e-06	5944	19.558
genus..Ruminococcusgnavusgroup.id.14376.summary.txt.gz	rs11597105	G	A	0.114673	0.0250653	6.95e-06	6328	20.9303
genus..Ruminococcusgnavusgroup.id.14376.summary.txt.gz	rs11864644	C	T	-0.139804	0.0318253	5.01e-06	6241	19.2971
genus..Ruminococcusgnavusgroup.id.14376.summary.txt.gz	rs4388134	T	C	-0.0904997	0.0203544	9.12e-06	6399	19.7686
genus..Ruminococcustorquesgroup.id.14377.summary.txt.gz	rs35866622	C	T	-0.0612024	0.0109421	2.21e-08	17240	31.2848
genus..Ruminococcustorquesgroup.id.14377.summary.txt.gz	rs773123	A	T	0.0824005	0.0173862	1.59e-06	17011	22.4622
genus..Ruminococcustorquesgroup.id.14377.summary.txt.gz	rs10904297	G	A	-0.167804	0.0389812	2.69e-06	3143	18.5309
genus..Ruminococcustorquesgroup.id.14377.summary.txt.gz	rs8080469	A	G	0.0490727	0.0107036	3.5e-06	17798	21.0193
genus..Ruminococcustorquesgroup.id.14377.summary.txt.gz	rs77034621	G	T	-0.151553	0.0335878	6.07e-06	8567	20.3594
genus..Ruminococcustorquesgroup.id.14377.summary.txt.gz	rs73130967	T	A	0.0770375	0.0168264	3.71e-06	17011	20.9614
genus..Ruminococcustorquesgroup.id.14377.summary.txt.gz	rs1972694	A	T	-0.0614094	0.0137321	8.93e-06	17353	19.9986
genus..Ruminococcustorquesgroup.id.14377.summary.txt.gz	rs12434631	G	A	0.074697	0.0153401	2.77e-06	17353	23.7111
genus..Ruminococcustorquesgroup.id.14377.summary.txt.gz	rs158487	G	A	0.0531781	0.0116341	7.52e-06	17798	20.893
genus..Ruminococcustorquesgroup.id.14377.summary.txt.gz	rs4073731	C	T	0.0651948	0.0142221	4.05e-06	17793	21.0135
genus..Ruminococcustorquesgroup.id.14377.summary.txt.gz	rs60603763	G	C	0.124328	0.0275286	5.87e-06	11700	20.3972
genus..Ruminococcustorquesgroup.id.14377.summary.txt.gz	rs13154778	A	T	0.0563358	0.0129526	7.16e-06	17795	18.917
genus..Ruminococcustorquesgroup.id.14377.summary.txt.gz	rs1475330	C	T	0.0523492	0.01182	8.13e-06	17353	19.6147
genus..Ruminococcustorquesgroup.id.14377.summary.txt.gz	rs10967781	A	C	0.0507994	0.0113322	8.37e-06	17791	20.0949
genus..Ruminococcustorquesgroup.id.14377.summary.txt.gz	rs8141465	G	A	0.0480778	0.0107442	9.65e-06	17791	20.0235
genus.Actinomyces.id.423.summary.txt.gz	rs34583783	T	G	0.126596	0.0268461	4.49e-06	7468	22.2371
genus.Actinomyces.id.423.summary.txt.gz	rs2715439	T	C	0.0746684	0.0164822	6.27e-06	7468	20.5232
genus.Actinomyces.id.423.summary.txt.gz	rs4146653	A	G	0.0985224	0.0214182	4.5e-06	7468	21.1594
genus.Actinomyces.id.423.summary.txt.gz	rs35011108	G	A	0.232634	0.0512044	6.34e-06	3515	20.641
genus.Actinomyces.id.423.summary.txt.gz	rs4073240	A	G	0.0749687	0.0167368	7.94e-06	7468	20.0638
genus.Actinomyces.id.423.summary.txt.gz	rs7915461	C	T	0.18776	0.0401636	5.92e-06	5282	21.8544
genus.Actinomyces.id.423.summary.txt.gz	rs71315246	G	A	-0.0969809	0.021925	9.83e-06	7468	19.5655
genus.Actinomyces.id.423.summary.txt.gz	rs10787984	C	G	0.094316	0.0213513	9.62e-06	7468	19.5129
genus.Adlercreutzia.id.812.summary.txt.gz	rs7680684	T	C	-0.083381	0.0168901	9.77e-07	8243	24.3708
genus.Adlercreutzia.id.812.summary.txt.gz	rs2147798	G	C	0.0922959	0.0192121	1.4e-06	8243	23.0788
genus.Adlercreutzia.id.812.summary.txt.gz	rs80078995	T	A	-0.11324	0.0232586	1.57e-06	8243	23.7044
genus.Adlercreutzia.id.812.summary.txt.gz	rs2717140	T	C	-0.119225	0.0251081	2.05e-06	8243	22.548
genus.Adlercreutzia.id.812.summary.txt.gz	rs9490822	T	C	-0.0734512	0.0155789	2.54e-06	8243	22.2292
genus.Adlercreutzia.id.812.summary.txt.gz	rs12522517	T	A	-0.104884	0.0234695	4.41e-06	8187	19.9717
genus.Adlercreutzia.id.812.summary.txt.gz	rs13231526	A	C	0.143237	0.0311654	4.81e-06	8051	21.1234
genus.Adlercreutzia.id.812.summary.txt.gz	rs6664405	C	T	-0.0953084	0.0210752	5.23e-06	8051	20.4513
genus.Adlercreutzia.id.812.summary.txt.gz	rs1046175	G	C	0.112758	0.0255994	6.36e-06	8051	19.4015
genus.Adlercreutzia.id.812.summary.txt.gz	rs9915817	C	T	0.0749219	0.016833	8.22e-06	8243	19.8104
genus.Adlercreutzia.id.812.summary.txt.gz	rs55719207	A	G	-0.0699243	0.0158036	9.61e-06	8243	19.5769
genus.Adlercreutzia.id.812.summary.txt.gz	rs11604400	T	C	-0.102524	0.0234834	9.74e-06	8107	19.0604
genus.Akkermansia.id.4037.summary.txt.gz	rs11729256	C	T	0.0750473	0.0150184	6.58e-07	11860	24.9702
genus.Akkermansia.id.4037.summary.txt.gz	rs4936098	G	A	0.0649225	0.0135934	1.1e-06	11857	22.8105
genus.Akkermansia.id.4037.summary.txt.gz	rs9349825	G	A	-0.0703407	0.0147133	2.6e-06	11857	22.8557
genus.Akkermansia.id.4037.summary.txt.gz	rs74542928	C	T	0.112623	0.0236434	1.48e-06	11215	22.6898
genus.Akkermansia.id.4037.summary.txt.gz	rs3995795	T	C	0.0641175	0.0140999	5.22e-06	11689	20.6785
genus.Akkermansia.id.4037.summary.txt.gz	rs2602429	T	C	0.0745352	0.0156201	2.72e-06	11689	22.7695
genus.Akkermansia.id.4037.summary.txt.gz	rs61779207	A	G	-0.0760539	0.0167769	6.32e-06	11590	20.5503
genus.Akkermansia.id.4037.summary.txt.gz	rs11184341	C	G	0.0655855	0.0142236	4.06e-06	11863	21.2615
genus.Akkermansia.id.4037.summary.txt.gz	rs4242783	A	G	0.0685454	0.0147701	3e-06	11689	21.5373
genus.Akkermansia.id.4037.summary.txt.gz	rs117107102	G	A	0.204406	0.0431629	3.01e-06	4974	22.4268
genus.Akkermansia.id.4037.summary.txt.gz	rs12908520	A	G	0.061772	0.0130954	2.26e-06	11862	22.2509
genus.Akkermansia.id.4037.summary.txt.gz	rs111862613	C	T	0.0911199	0.0196748	3.39e-06	11620	21.4489
genus.Akkermansia.id.4037.summary.txt.gz	rs941682	A	G	-0.0632957	0.0143777	9.17e-06	11808	19.3808
genus.Alistipes.id.968.summary.txt.gz	rs67281112	C	G	0.0634575	0.0137846	3.92e-06	17090	21.1923
genus.Alistipes.id.968.summary.txt.gz	rs67705352	G	T	-0.0532404	0.0110864	1.65e-06	17567	23.0622
genus.Alistipes.id.968.summary.txt.gz	rs11769002	A	G	-0.0528793	0.0109389	1.45e-06	17571	23.3683
genus.Alistipes.id.968.summary.txt.gz	rs7129639	A	C	-0.0524955	0.0109584	1.78e-06	17571	22.9484
genus.Alistipes.id.968.summary.txt.gz	rs1689282	C	A	-0.0520061	0.0113942	5.28e-06	17090	20.8325
genus.Alistipes.id.968.summary.txt.gz	rs11958296	G	A	-0.0981222	0.0218272	9.3e-06	16214	20.2087
genus.Alistipes.id.968.summary.txt.gz	rs8130320	G	A	-0.049002	0.010717	4.84e-06	17571	20.9064
genus.Alistipes.id.968.summary.txt.gz	rs2875322	C	T	-0.0580945	0.0131432	8.78e-06	17459	19.5373
genus.Alistipes.id.968.summary.txt.gz	rs2290844	T	C	0.0813969	0.0191632	9.1e-06	17571	18.0418
genus.Alistipes.id.968.summary.txt.gz	rs2450745	C	A	-0.080524	0.0184702	7.12e-06	17571	19.0068
genus.Alistipes.id.968.summary.txt.gz	rs62576416	C	T	0.0492647	0.0109733	7.5e-06	17564	20.1557
genus.Alistipes.id.968.summary.txt.gz	rs1107244	A	G	0.0758558	0.0171182	3.59e-06	17571	19.6363
genus.Alistipes.id.968.summary.txt.gz	rs34417064	G	A	-0.048202	0.0106868	7.01e-06	17570	20.3437
genus.Alistipes.id.968.summary.txt.gz	rs12990744	T	C	-0.0776618	0.0172986	8.21e-06	16694	20.1556
genus.Alistipes.id.968.summary.txt.gz	rs4810359	G	A	-0.0652428	0.0146155	7.5e-06	17380	19.9267
genus.Allisonella.id.2174.summary.txt.gz	rs602075	G	A	0.168974	0.0296976	3.57e-08	3212	32.3742
genus.Allisonella.id.2174.summary.txt.gz	rs35778461	T	C	0.146679	0.0297186	1.21e-06	3212	24.3601
genus.Allisonella.id.2174.summary.txt.gz	rs6742198	A	G	0.149152	0.0316484	3.35e-06	3182	22.2102
genus.Allisonella.id.2174.summary.txt.gz	rs1901739	G	T	0.115769	0.0248626	3.59e-06	3212	21.6814
genus.Allisonella.id.2174.summary.txt.gz	rs76904847	A	G	0.148523	0.0334857	6.09e-06	3182	19.6731
genus.Allisonella.id.2174.summary.txt.gz	rs35110698	C	T	-0.146322	0.0320852	5.72e-06	3212	20.7974
genus.Allisonella.id.2174.summary.txt.gz	rs7898615	G	T	0.167966	0.0373586	8.87e-06	3212	20.2145
genus.Allisonella.id.2174.summary.txt.gz	rs594561	T	C	0.112231	0.0251681	9.41e-06	3212	19.8849
genus.Allisonella.id.2174.summary.txt.gz	rs685403	C	G	-0.175203	0.0404474	4.88e-06	3212	18.763
genus.Alloprevotella.id.961.summary.txt.gz	rs12675596	T	G	0.145669	0.0290678	9.64e-07	3008	25.1136
genus.Alloprevotella.id.961.summary.txt.gz	rs58212166	G	A	-0.161506	0.0359102	7.94e-06	3005	20.2274
genus.Alloprevotella.id.961.summary.txt.gz	rs34619204	A	G	-0.156037	0.0344392	8.84e-06	3003	20.528
genus.Alloprevotella.id.961.summary.txt.gz	rs17380632	T	A	0.125564	0.0280409	9.27e-06	3009	20.0515
genus.Alloprevotella.id.961.summary.txt.gz	rs4680035	G	A	-0.119599	0.0259446	4.99e-06	3007	21.2503
genus.Alloprevotella.id.961.summary.txt.gz	rs4364940	G	A	0.126418	0.0282207	8.58e-06	3008	20.0669
genus.Alloprevotella.id.961.summary.txt.gz	rs2154444	G	T	0.138234	0.0308961	8.37e-06	3009	20.0182
genus.Anaerofilum.id.2053.summary.txt.gz	rs816292	C	T	-0.113003	0.02204	2.64e-07	5017	26.2877
genus.Anaerofilum.id.2053.summary.txt.gz	rs79598899	T	C	0.182586	0.0357284	3.75e-07	4709	26.1159
genus.Anaerofilum.id.2053.summary.txt.gz	rs4506496	A	G	0.10309	0.0212861	1.49e-06	4935	23.4552
genus.Anaerofilum.id.2053.summary.txt.gz	rs712981	C	A	0.10076	0.0202902	6.83e-07	5051	24.6603
genus.Anaerofilum.id.2053.summary.txt.gz	rs17105491	C	G	-0.193107	0.0411187	1.57e-06	4856	22.0557
genus.Anaerofilum.id.2053.summary.txt.gz	rs10794359	C	T	-0.0953524	0.02006	2.23e-06	4994	22.5945
genus.Anaerofilum.id.2053.summary.txt.gz	rs17096874	T	C	-0.126337	0.0268919	2.86e-06	5051	22.0708
genus.Anaerofilum.id.2053.summary.txt.gz	rs356049	A	G	0.132603	0.0289802	6.56e-06	4994	20.9365
genus.Anaerofilum.id.2053.summary.txt.gz	rs1563175	C	A	0.0923834	0.0202157	5.54e-06	5051	20.8838
genus.Anaerofilum.id.2053.summary.txt.gz	rs17012738	G	T	0.0903417	0.0200239	7.24e-06	5051	20.3553
genus.Anaerofilum.id.2053.summary.txt.gz	rs9299345	C	T	-0.1364	0.0302372	8.04e-06	5051	20.349
genus.Anaerofilum.id.2053.summary.txt.gz	rs4244069	A	G	-0.146775	0.0326594	9.81e-06	5030	20.1969
genus.Anaerostipes.id.1991.summary.txt.gz	rs7193624	T	C	0.0750642	0.0150723	5.35e-07	16926	24.803
genus.Anaerostipes.id.1991.summary.txt.gz	rs2804244	G	A	-0.053089	0.0110983	2.04e-06	16926	22.8822
genus.Anaerostipes.id.1991.summary.txt.gz	rs62215703	A	G	0.0644965	0.0136702	1.98e-06	15550	22.2599
genus.Anaerostipes.id.1991.summary.txt.gz	rs2396460	C	T	-0.0512653	0.0109555	2.91e-06	16912	21.8967
genus.Anaerostipes.id.1991.summary.txt.gz	rs3900776	A	G	-0.110013	0.0236302	2.75e-06	14694	21.6748
genus.Anaerostipes.id.1991.summary.txt.gz	rs2014785	C	T	0.0515687	0.0112199	4.68e-06	16445	21.125
genus.Anaerostipes.id.1991.summary.txt.gz	rs62157625	C	T	0.088573	0.0185548	1.45e-06	15215	22.7872
genus.Anaerostipes.id.1991.summary.txt.gz	rs6726833	A	C	-0.0877497	0.0189408	3.32e-06	16924	21.4631
genus.Anaerostipes.id.1991.summary.txt.gz	rs6474958	G	A	-0.0500065	0.0112001	6.74e-06	16918	19.9347
genus.Anaerostipes.id.1991.summary.txt.gz	rs6854026	C	T	-0.0508482	0.0109075	3.2e-06	16921	21.732
genus.Anaerostipes.id.1991.summary.txt.gz	rs78735375	C	A	-0.137429	0.0305304	5.33e-06	10360	20.2623
genus.Anaerostipes.id.1991.summary.txt.gz	rs7823228	C	G	-0.0621085	0.0136614	5.84e-06	16445	20.6686
genus.Anaerostipes.id.1991.summary.txt.gz	rs13376554	T	A	0.197389	0.0458642	7.72e-06	3101	18.5224
genus.Anaerostipes.id.1991.summary.txt.gz	rs60983350	A	G	-0.0539901	0.0116575	4.42e-06	16344	21.4494
genus.Anaerostipes.id.1991.summary.txt.gz	rs10502061	G	A	0.0835752	0.0192017	7.94e-06	16825	18.9442
genus.Anaerotruncus.id.2054.summary.txt.gz	rs6563550	C	T	0.0877135	0.0176745	2.35e-07	16566	24.6286
genus.Anaerotruncus.id.2054.summary.txt.gz	rs8005030	T	C	0.0554447	0.0117854	2.28e-06	16548	22.1324
genus.Anaerotruncus.id.2054.summary.txt.gz	rs4669806	T	G	0.0576389	0.0122994	2.42e-06	16566	21.9616
genus.Anaerotruncus.id.2054.summary.txt.gz	rs10150232	G	A	0.0567088	0.0124877	6.68e-06	16117	20.6222
genus.Anaerotruncus.id.2054.summary.txt.gz	rs1272208	T	G	-0.0611743	0.0129831	4.28e-06	16117	22.2015
genus.Anaerotruncus.id.2054.summary.txt.gz	rs12056802	G	C	0.0774194	0.0177178	6.13e-06	16010	19.0933
genus.Anaerotruncus.id.2054.summary.txt.gz	rs11018566	G	A	-0.156465	0.0366032	6.14e-06	6278	18.2724
genus.Anaerotruncus.id.2054.summary.txt.gz	rs7675045	T	A	-0.0497815	0.0110573	6.92e-06	16566	20.2691
genus.Anaerotruncus.id.2054.summary.txt.gz	rs1431492	T	C	-0.0654996	0.0146188	7.36e-06	16560	20.0749
genus.Anaerotruncus.id.2054.summary.txt.gz	rs9347879	C	T	0.050618	0.011049	4.22e-06	16566	20.9877
genus.Anaerotruncus.id.2054.summary.txt.gz	rs17734739	C	T	0.0660052	0.014908	7.43e-06	15927	19.6027
genus.Anaerotruncus.id.2054.summary.txt.gz	rs6494922	G	A	0.0903106	0.0202257	6.62e-06	16067	19.9376
genus.Anaerotruncus.id.2054.summary.txt.gz	rs34449434	C	A	-0.0497004	0.0113402	9.85e-06	16117	19.2078
genus.Anaerotruncus.id.2054.summary.txt.gz	rs7155595	A	C	0.0539336	0.0118903	7.55e-06	16553	20.5747
genus.Anaerotruncus.id.2054.summary.txt.gz	rs115414803	C	A	-0.144356	0.0317524	6.83e-06	9273	20.6688
genus.Anaerotruncus.id.2054.summary.txt.gz	rs2704155	A	T	-0.106235	0.0234815	5.42e-06	12419	20.4683
genus.Bacteroides.id.918.summary.txt.gz	rs6795673	T	C	0.0538565	0.0105251	3.38e-07	18301	26.1832
genus.Bacteroides.id.918.summary.txt.gz	rs28757219	A	T	0.0818398	0.0170319	1.29e-06	14833	23.089
genus.Bacteroides.id.918.summary.txt.gz	rs9507307	T	C	0.0604456	0.0129128	2.13e-06	18184	21.9124
genus.Bacteroides.id.918.summary.txt.gz	rs66474973	T	G	0.0812515	0.0164479	6.81e-07	17405	24.403
genus.Bacteroides.id.918.summary.txt.gz	rs11585893	G	A	-0.0740746	0.0147633	1.8e-06	17821	25.175
genus.Bacteroides.id.918.summary.txt.gz	rs495004	G	C	-0.0607475	0.0129865	3.42e-06	17707	21.8811
genus.Bacteroides.id.918.summary.txt.gz	rs17619981	G	T	0.0880978	0.0187002	2.69e-06	15801	22.1941
genus.Bacteroides.id.918.summary.txt.gz	rs2023437	C	T	-0.0782324	0.0167634	5.02e-06	17484	21.7796
genus.Bacteroides.id.918.summary.txt.gz	rs66710942	T	C	0.0488038	0.0107412	5.86e-06	17821	20.6443
genus.Bacteroides.id.918.summary.txt.gz	rs13207588	G	A	-0.059205	0.0131195	7.49e-06	17707	20.365
genus.Bacteroides.id.918.summary.txt.gz	rs2366421	A	T	-0.0528153	0.0117124	7.65e-06	18299	20.3341
genus.Bacteroides.id.918.summary.txt.gz	rs1340391	C	T	-0.0592004	0.0132244	6.73e-06	18302	20.0399
genus.Barnesiella.id.944.summary.txt.gz	rs2276875	G	A	-0.0697176	0.0139537	4.65e-07	13893	24.9635
genus.Barnesiella.id.944.summary.txt.gz	rs2428166	A	G	-0.165859	0.0337309	8.51e-07	8091	24.178
genus.Barnesiella.id.944.summary.txt.gz	rs60316894	T	C	-0.121478	0.025184	1.19e-06	12717	23.2674
genus.Barnesiella.id.944.summary.txt.gz	rs35177866	G	A	0.0917125	0.0190133	2.95e-06	13394	23.267
genus.Barnesiella.id.944.summary.txt.gz	rs13242616	C	T	-0.0583747	0.0123176	2.29e-06	13945	22.4594
genus.Barnesiella.id.944.summary.txt.gz	rs79795328	G	A	-0.0818645	0.0176441	4.23e-06	13657	21.5275
genus.Barnesiella.id.944.summary.txt.gz	rs2057922	C	G	0.0915241	0.0194623	3.83e-06	14208	22.1148
genus.Barnesiella.id.944.summary.txt.gz	rs199035	A	G	0.0559495	0.0119716	3e-06	13945	21.8419
genus.Barnesiella.id.944.summary.txt.gz	rs62251337	G	A	-0.0690763	0.0149374	4.24e-06	13945	21.3849
genus.Barnesiella.id.944.summary.txt.gz	rs77455852	G	T	-0.0891491	0.0195601	3.16e-06	13394	20.7727
genus.Barnesiella.id.944.summary.txt.gz	rs11155559	C	T	0.0956023	0.0212961	8.92e-06	13383	20.1529
genus.Barnesiella.id.944.summary.txt.gz	rs12909713	T	C	-0.0550716	0.0120039	4.95e-06	14205	21.048
genus.Barnesiella.id.944.summary.txt.gz	rs113258194	G	A	0.098992	0.0214121	7.31e-06	13945	21.3738
genus.Barnesiella.id.944.summary.txt.gz	rs28479800	T	A	-0.09152	0.0210002	7.93e-06	12399	18.9926
genus.Barnesiella.id.944.summary.txt.gz	rs76181748	T	C	-0.0778559	0.017164	6.78e-06	14201	20.5753
genus.Barnesiella.id.944.summary.txt.gz	rs72684847	C	T	-0.114369	0.0253873	6.76e-06	12984	20.2948
genus.Barnesiella.id.944.summary.txt.gz	rs28418786	G	C	-0.0791324	0.0174957	6.48e-06	13698	20.4572
genus.Bifidobacterium.id.436.summary.txt.gz	rs182549	T	C	0.119703	0.0127294	1.28e-20	14778	88.43
genus.Bifidobacterium.id.436.summary.txt.gz	rs7570971	C	A	0.113335	0.0125748	2.01e-19	14666	81.2326
genus.Bifidobacterium.id.436.summary.txt.gz	rs7322849	C	T	0.112428	0.0201813	1.08e-08	14778	31.0353
genus.Bifidobacterium.id.436.summary.txt.gz	rs638382	C	T	-0.0650864	0.0123008	9.45e-08	14021	27.9973
genus.Bifidobacterium.id.436.summary.txt.gz	rs1961273	T	C	0.0674036	0.0132319	3.51e-07	14778	25.9491
genus.Bifidobacterium.id.436.summary.txt.gz	rs6430601	G	T	0.0796261	0.0170313	1.09e-06	14776	21.8582
genus.Bifidobacterium.id.436.summary.txt.gz	rs10841473	C	G	-0.0624207	0.0129438	1.65e-06	14777	23.2557
genus.Bifidobacterium.id.436.summary.txt.gz	rs1879087	T	C	0.105365	0.0240529	1.45e-06	9066	19.1892
genus.Bifidobacterium.id.436.summary.txt.gz	rs56108664	C	T	0.0729971	0.0157926	2.44e-06	13916	21.3651
genus.Bifidobacterium.id.436.summary.txt.gz	rs2686790	C	T	0.070741	0.0157926	7.5e-06	14778	20.0648
genus.Bifidobacterium.id.436.summary.txt.gz	rs4567981	A	T	0.0562084	0.0117923	1.93e-06	14666	22.7198
genus.Bifidobacterium.id.436.summary.txt.gz	rs2491158	A	G	0.0712624	0.015983	8.05e-06	14021	19.8794
genus.Bifidobacterium.id.436.summary.txt.gz	rs76671854	G	C	-0.0846055	0.0184003	3.96e-06	13806	21.142
genus.Bifidobacterium.id.436.summary.txt.gz	rs75344046	T	C	0.232354	0.0505979	4.86e-06	3856	21.088
genus.Bifidobacterium.id.436.summary.txt.gz	rs540489	G	T	-0.0637641	0.0138746	5.19e-06	14561	21.1209
genus.Bifidobacterium.id.436.summary.txt.gz	rs857444	T	C	0.0558234	0.0121219	3.57e-06	14777	21.2075
genus.Bifidobacterium.id.436.summary.txt.gz	rs13020688	A	G	0.0562696	0.0122617	4.07e-06	14666	21.0593
genus.Bifidobacterium.id.436.summary.txt.gz	rs12022129	A	G	0.0619356	0.0138937	8e-06	14776	19.872
genus.Bifidobacterium.id.436.summary.txt.gz	rs62181700	A	G	-0.0624643	0.0131205	2.17e-06	14774	22.6653
genus.Bifidobacterium.id.436.summary.txt.gz	rs55888705	G	A	0.0546319	0.0121139	6.67e-06	14777	20.3389
genus.Bifidobacterium.id.436.summary.txt.gz	rs5746486	C	T	-0.0536216	0.0120801	9e-06	14778	19.7034
genus.Bifidobacterium.id.436.summary.txt.gz	rs73797465	G	T	-0.0953566	0.0209236	4.38e-06	14666	20.7695
genus.Bifidobacterium.id.436.summary.txt.gz	rs12465599	G	A	0.0535787	0.0118217	6.27e-06	14778	20.541
genus.Bilophila.id.3170.summary.txt.gz	rs116261629	C	G	0.128112	0.0261358	8.62e-07	11276	24.0275
genus.Bilophila.id.3170.summary.txt.gz	rs1571225	T	C	0.0826826	0.0170621	1.12e-06	12854	23.4834
genus.Bilophila.id.3170.summary.txt.gz	rs3827020	T	C	0.0766479	0.0160642	1.79e-06	12628	22.7657
genus.Bilophila.id.3170.summary.txt.gz	rs1241171	A	G	-0.0692654	0.0150148	4.24e-06	12856	21.281
genus.Bilophila.id.3170.summary.txt.gz	rs7802841	A	C	0.0670097	0.0137701	1.77e-06	12856	23.6812
genus.Bilophila.id.3170.summary.txt.gz	rs8013541	T	A	-0.0571991	0.0125673	5.48e-06	12856	20.7155
genus.Bilophila.id.3170.summary.txt.gz	rs6793291	A	C	0.112729	0.0241633	3.11e-06	11051	21.765
genus.Bilophila.id.3170.summary.txt.gz	rs1917709	T	A	0.118509	0.026742	7.37e-06	10886	19.639
genus.Bilophila.id.3170.summary.txt.gz	rs542415	C	T	-0.0613623	0.0133436	4.71e-06	12777	21.1474
genus.Bilophila.id.3170.summary.txt.gz	rs72676854	C	T	0.123209	0.026882	5.62e-06	11616	21.0067
genus.Bilophila.id.3170.summary.txt.gz	rs4798126	A	G	0.073288	0.016799	7.15e-06	12777	19.0327
genus.Bilophila.id.3170.summary.txt.gz	rs1969927	A	G	0.0564589	0.0126935	9.07e-06	12777	19.7835
genus.Bilophila.id.3170.summary.txt.gz	rs60178956	A	G	-0.0624818	0.0141485	8.06e-06	12777	19.5023
genus.Bilophila.id.3170.summary.txt.gz	rs2728491	T	G	-0.0627416	0.0139456	6.33e-06	12856	20.2411
genus.Bilophila.id.3170.summary.txt.gz	rs2713349	T	A	0.0617228	0.0140174	8.63e-06	12853	19.389
genus.Bilophila.id.3170.summary.txt.gz	rs9899990	G	A	-0.102702	0.0233878	9.07e-06	12088	19.2833
genus.Bilophila.id.3170.summary.txt.gz	rs11069458	C	T	-0.0680947	0.015503	7.72e-06	12856	19.2928
genus.Blautia.id.1992.summary.txt.gz	rs11149971	T	C	0.117605	0.02339	1.04e-06	16255	25.2808
genus.Blautia.id.1992.summary.txt.gz	rs12453000	T	C	0.0625335	0.0129987	1.26e-06	17815	23.1432
genus.Blautia.id.1992.summary.txt.gz	rs115043014	A	G	-0.206605	0.043992	5.19e-06	4902	22.0565
genus.Blautia.id.1992.summary.txt.gz	rs67794373	T	C	0.0601709	0.0123443	1e-06	18158	23.7597
genus.Blautia.id.1992.summary.txt.gz	rs117001700	C	T	0.196414	0.0441122	8.84e-06	4965	19.8257
genus.Blautia.id.1992.summary.txt.gz	rs72973581	G	A	0.125169	0.0265408	1.74e-06	12764	22.2416
genus.Blautia.id.1992.summary.txt.gz	rs4926264	C	T	0.0826207	0.0178239	5.1e-06	18276	21.4868
genus.Blautia.id.1992.summary.txt.gz	rs7860714	G	A	-0.0502178	0.0109853	4.09e-06	18162	20.8975
genus.Blautia.id.1992.summary.txt.gz	rs682885	G	A	-0.0493376	0.0107359	4.49e-06	18274	21.1194
genus.Blautia.id.1992.summary.txt.gz	rs2788271	G	T	-0.0575596	0.0133492	7.16e-06	18276	18.5921
genus.Blautia.id.1992.summary.txt.gz	rs113271346	T	C	0.0782682	0.0172116	6.85e-06	17465	20.6788
genus.Blautia.id.1992.summary.txt.gz	rs3005511	G	A	0.0501085	0.0110768	6.19e-06	18276	20.4643
genus.Blautia.id.1992.summary.txt.gz	rs16892041	C	T	-0.0622605	0.0141804	8.82e-06	18276	19.2774
genus.Butyricicoccus.id.2055.summary.txt.gz	rs56221232	C	T	0.0828027	0.0167401	7.62e-07	17133	24.4667
genus.Butyricicoccus.id.2055.summary.txt.gz	rs2017189	T	G	-0.0506956	0.011024	3.87e-06	17133	21.1476
genus.Butyricicoccus.id.2055.summary.txt.gz	rs7322368	C	T	0.0815733	0.0183167	5.52e-06	17134	19.8337
genus.Butyricicoccus.id.2055.summary.txt.gz	rs75238760	A	T	0.0619423	0.0139942	6.8e-06	17022	19.592
genus.Butyricicoccus.id.2055.summary.txt.gz	rs12585793	C	T	-0.262206	0.0564729	5.79e-06	3135	21.5579
genus.Butyricicoccus.id.2055.summary.txt.gz	rs62478070	G	T	0.224039	0.0494959	5.94e-06	4007	20.4885
genus.Butyricicoccus.id.2055.summary.txt.gz	rs4962426	T	G	0.0614216	0.0135979	7.38e-06	16889	20.4032
genus.Butyricicoccus.id.2055.summary.txt.gz	rs10084203	G	A	0.0549699	0.0123563	8.59e-06	17135	19.7913
genus.Butyricicoccus.id.2055.summary.txt.gz	rs12034718	G	A	0.0701199	0.0158214	9.58e-06	16237	19.6424
genus.Butyricimonas.id.945.summary.txt.gz	rs113054641	A	G	-0.144881	0.0274574	1.74e-07	9949	27.8423
genus.Butyricimonas.id.945.summary.txt.gz	rs62390301	C	T	-0.0872983	0.0174893	7.42e-07	10634	24.9154
genus.Butyricimonas.id.945.summary.txt.gz	rs7083431	C	A	0.0703539	0.0144439	8.85e-07	10737	23.7252
genus.Butyricimonas.id.945.summary.txt.gz	rs2642760	C	G	0.0713357	0.0145396	8.58e-07	10634	24.0719
genus.Butyricimonas.id.945.summary.txt.gz	rs782080	A	T	0.0653488	0.0137973	2.23e-06	10733	22.4328
genus.Butyricimonas.id.945.summary.txt.gz	rs1862649	A	G	0.113124	0.0248176	4.76e-06	10123	20.7773
genus.Butyricimonas.id.945.summary.txt.gz	rs12304031	A	G	-0.086278	0.0196846	6.7e-06	10658	19.2108
genus.Butyricimonas.id.945.summary.txt.gz	rs1701950	C	G	-0.105056	0.0241047	7.68e-06	9875	18.9949
genus.Butyricimonas.id.945.summary.txt.gz	rs71428626	T	G	-0.133188	0.0289905	4.8e-06	9776	21.1067
genus.Butyricimonas.id.945.summary.txt.gz	rs78453362	G	A	-0.14948	0.0327073	4.06e-06	8207	20.8871
genus.Butyricimonas.id.945.summary.txt.gz	rs326049	G	C	0.0759694	0.0167617	8.19e-06	10557	20.5418
genus.Butyricimonas.id.945.summary.txt.gz	rs62130338	A	G	-0.0732608	0.0158324	3.9e-06	10557	21.4117
genus.Butyricimonas.id.945.summary.txt.gz	rs9657374	T	C	0.0680719	0.0148172	4.5e-06	10737	21.1058
genus.Butyricimonas.id.945.summary.txt.gz	rs12458763	C	A	0.122037	0.0269587	6.37e-06	10383	20.492
genus.Butyricimonas.id.945.summary.txt.gz	rs2114713	T	G	0.062721	0.0138998	6.88e-06	10734	20.3615
genus.Butyricimonas.id.945.summary.txt.gz	rs270727	C	G	-0.0694173	0.0150795	5.38e-06	10634	21.1913
genus.Butyricimonas.id.945.summary.txt.gz	rs72814525	G	A	0.0664154	0.0149766	8.25e-06	10736	19.6657
genus.Butyricimonas.id.945.summary.txt.gz	rs11228830	G	A	0.135265	0.0298411	6.55e-06	8974	20.5466
genus.Butyrivibrio.id.1993.summary.txt.gz	rs72723662	T	C	0.224078	0.0449336	7.86e-07	3073	24.8689
genus.Butyrivibrio.id.1993.summary.txt.gz	rs7412979	G	C	0.186779	0.0389112	1.71e-06	3480	23.0412
genus.Butyrivibrio.id.1993.summary.txt.gz	rs7752361	G	A	-0.11923	0.0239975	7.69e-07	3481	24.6855
genus.Butyrivibrio.id.1993.summary.txt.gz	rs4537857	C	T	-0.12459	0.0260992	1.8e-06	3482	22.7882
genus.Butyrivibrio.id.1993.summary.txt.gz	rs11761679	C	T	0.154775	0.0321539	2.2e-06	3482	23.1705
genus.Butyrivibrio.id.1993.summary.txt.gz	rs16941336	T	C	0.127488	0.0267936	1.53e-06	3482	22.6398
genus.Butyrivibrio.id.1993.summary.txt.gz	rs77356209	C	T	0.216874	0.0483299	6.66e-06	3379	20.1365
genus.Butyrivibrio.id.1993.summary.txt.gz	rs74622183	G	A	-0.201027	0.0428204	2.46e-06	3478	22.0398
genus.Butyrivibrio.id.1993.summary.txt.gz	rs7763512	A	G	0.119846	0.0253367	3.11e-06	3259	22.374
genus.Butyrivibrio.id.1993.summary.txt.gz	rs142855850	G	A	0.205013	0.0457138	6.86e-06	3234	20.1127
genus.Butyrivibrio.id.1993.summary.txt.gz	rs9349693	G	A	0.117973	0.0259861	5.55e-06	3482	20.6102
genus.Butyrivibrio.id.1993.summary.txt.gz	rs486484	G	A	-0.108349	0.0240008	6.61e-06	3456	20.3796
genus.Butyrivibrio.id.1993.summary.txt.gz	rs17163238	A	G	0.140987	0.0309117	5.51e-06	3482	20.8023
genus.Butyrivibrio.id.1993.summary.txt.gz	rs4928024	G	A	-0.17471	0.0389333	8.19e-06	3481	20.137
genus.Butyrivibrio.id.1993.summary.txt.gz	rs1007475	T	G	0.118065	0.0261271	7.92e-06	3482	20.4204
genus.Butyrivibrio.id.1993.summary.txt.gz	rs16934069	C	T	-0.133784	0.0299444	8.86e-06	3482	19.9609
genus.CandidatusSoleaferrea.id.11350.summary.txt.gz	rs4294381	C	T	0.112197	0.023186	1.37e-06	6145	23.4157
genus.CandidatusSoleaferrea.id.11350.summary.txt.gz	rs10090365	G	A	-0.0834413	0.0180989	4.17e-06	6145	21.2549
genus.CandidatusSoleaferrea.id.11350.summary.txt.gz	rs4678258	C	T	0.0986136	0.0215646	5.53e-06	6101	20.9117
genus.CandidatusSoleaferrea.id.11350.summary.txt.gz	rs10108780	G	A	-0.092834	0.0199807	3.64e-06	5999	21.5871
genus.CandidatusSoleaferrea.id.11350.summary.txt.gz	rs386526	G	C	0.0818459	0.0180086	8.33e-06	6144	20.6554
genus.CandidatusSoleaferrea.id.11350.summary.txt.gz	rs36155147	T	C	0.104966	0.0240995	5.41e-06	5958	18.9706
genus.CandidatusSoleaferrea.id.11350.summary.txt.gz	rs6881988	C	G	-0.0819131	0.018185	9.23e-06	6140	20.2898
genus.CandidatusSoleaferrea.id.11350.summary.txt.gz	rs11153159	C	G	-0.12805	0.0285446	4.42e-06	6101	20.1238
genus.CandidatusSoleaferrea.id.11350.summary.txt.gz	rs10809135	C	T	0.0834858	0.0182426	5.47e-06	5999	20.9435
genus.CandidatusSoleaferrea.id.11350.summary.txt.gz	rs9973954	G	A	0.0892075	0.0195401	5.95e-06	6145	20.8424
genus.CandidatusSoleaferrea.id.11350.summary.txt.gz	rs6489992	G	A	-0.0840437	0.0187031	7.89e-06	6142	20.1923
genus.CandidatusSoleaferrea.id.11350.summary.txt.gz	rs6494306	G	A	-0.0969304	0.0214221	5.8e-06	6145	20.4737
genus.CandidatusSoleaferrea.id.11350.summary.txt.gz	rs12500231	T	A	0.0813853	0.0182696	7.68e-06	6145	19.8443
genus.CandidatusSoleaferrea.id.11350.summary.txt.gz	rs7400877	C	T	-0.0951085	0.0212799	9.29e-06	6145	19.9756
genus.CandidatusSoleaferrea.id.11350.summary.txt.gz	rs2193878	A	T	0.228255	0.0509241	9.46e-06	3088	20.0906
genus.CandidatusSoleaferrea.id.11350.summary.txt.gz	rs830149	G	C	0.184647	0.0397237	9.58e-06	5065	21.6064
genus.Catenibacterium.id.2153.summary.txt.gz	rs12404911	T	C	0.140717	0.0304142	2.8e-06	3239	21.4063
genus.Catenibacterium.id.2153.summary.txt.gz	rs77285108	A	G	-0.161826	0.0353447	3.63e-06	3210	20.9628
genus.Catenibacterium.id.2153.summary.txt.gz	rs73128290	G	A	0.129726	0.0284563	4.29e-06	3239	20.7826
genus.Catenibacterium.id.2153.summary.txt.gz	rs212393	A	G	-0.135254	0.0286209	3.62e-06	3239	22.3323
genus.Catenibacterium.id.2153.summary.txt.gz	rs7742829	T	C	0.11411	0.0251099	5.61e-06	3239	20.6518
genus.ChristensenellaceaeR.7group.id.11283.summary.txt.gz	rs999354	A	T	0.0580248	0.0117185	7.01e-07	16324	24.5178
genus.ChristensenellaceaeR.7group.id.11283.summary.txt.gz	rs78521377	T	C	0.124992	0.0274797	5.61e-06	12605	20.689
genus.ChristensenellaceaeR.7group.id.11283.summary.txt.gz	rs62467127	T	C	0.114108	0.0251983	3.25e-06	12719	20.5066
genus.ChristensenellaceaeR.7group.id.11283.summary.txt.gz	rs17081797	G	A	-0.0904325	0.0204253	3.34e-06	16324	19.6025
genus.ChristensenellaceaeR.7group.id.11283.summary.txt.gz	rs62132810	G	A	-0.0828853	0.0179623	5.67e-06	15066	21.2928
genus.ChristensenellaceaeR.7group.id.11283.summary.txt.gz	rs60954665	G	T	0.049815	0.0110787	7.13e-06	16324	20.2181
genus.ChristensenellaceaeR.7group.id.11283.summary.txt.gz	rs10461257	G	A	-0.0551969	0.0122069	6.51e-06	15987	20.4464
genus.ChristensenellaceaeR.7group.id.11283.summary.txt.gz	rs79150079	A	C	0.121547	0.0270977	9.42e-06	11994	20.1196
genus.ChristensenellaceaeR.7group.id.11283.summary.txt.gz	rs62190261	C	A	0.0958394	0.0214723	8.74e-06	15274	19.922
genus.ChristensenellaceaeR.7group.id.11283.summary.txt.gz	rs892686	G	A	0.0514099	0.011136	3.97e-06	16325	21.3126
genus.ChristensenellaceaeR.7group.id.11283.summary.txt.gz	rs73952017	T	C	-0.0862164	0.0194354	8.46e-06	15274	19.6786
genus.Clostridiumsensustricto1.id.1873.summary.txt.gz	rs550843	C	T	-0.0783246	0.0169209	2.05e-06	14102	21.4263
genus.Clostridiumsensustricto1.id.1873.summary.txt.gz	rs2795528	A	G	-0.184315	0.0392204	2.72e-06	6366	22.0849
genus.Clostridiumsensustricto1.id.1873.summary.txt.gz	rs2817172	T	C	0.058139	0.0124492	2.77e-06	13658	21.8097
genus.Clostridiumsensustricto1.id.1873.summary.txt.gz	rs115807074	G	A	-0.22736	0.0492575	4.32e-06	4229	21.305
genus.Clostridiumsensustricto1.id.1873.summary.txt.gz	rs116847295	T	C	0.110021	0.0246032	4.58e-06	12910	19.9974
genus.Clostridiumsensustricto1.id.1873.summary.txt.gz	rs12341505	A	G	0.0810718	0.0180121	4.82e-06	14118	20.2586
genus.Clostridiumsensustricto1.id.1873.summary.txt.gz	rs11586026	T	A	0.110967	0.0250498	8.85e-06	13095	19.6236
genus.Clostridiumsensustricto1.id.1873.summary.txt.gz	rs11264403	A	G	-0.139062	0.0334454	7.76e-06	7285	17.2878
genus.Clostridiumsensustricto1.id.1873.summary.txt.gz	rs12490337	G	C	-0.0616879	0.0137581	7.49e-06	14121	20.104
genus.Collinsella.id.815.summary.txt.gz	rs9541268	A	C	0.09597	0.0197312	8.79e-07	12914	23.6572
genus.Collinsella.id.815.summary.txt.gz	rs2671662	G	C	-0.0567751	0.011945	2.22e-06	14334	22.5914
genus.Collinsella.id.815.summary.txt.gz	rs73052258	A	G	0.0930178	0.0202658	1.72e-06	14334	21.067
genus.Collinsella.id.815.summary.txt.gz	rs2103510	A	G	0.0786551	0.0168217	2.42e-06	14334	21.8633
genus.Collinsella.id.815.summary.txt.gz	rs75672793	G	A	-0.108908	0.0240522	6.14e-06	12601	20.5027
genus.Collinsella.id.815.summary.txt.gz	rs10890671	C	T	-0.0537401	0.0118848	6.52e-06	14334	20.4461
genus.Collinsella.id.815.summary.txt.gz	rs12921100	T	A	0.0563759	0.0127019	8.23e-06	14334	19.6992
genus.Collinsella.id.815.summary.txt.gz	rs59414781	G	C	0.0668866	0.0149773	9.15e-06	14334	19.944
genus.Collinsella.id.815.summary.txt.gz	rs62102630	G	A	-0.0696299	0.0153325	8.31e-06	14334	20.6237
genus.Collinsella.id.815.summary.txt.gz	rs62448871	A	C	-0.0540309	0.0120324	6.78e-06	14334	20.1641
genus.Collinsella.id.815.summary.txt.gz	rs1496626	C	T	-0.0722307	0.01616	6.78e-06	14334	19.9783
genus.Collinsella.id.815.summary.txt.gz	rs149807560	A	C	-0.104264	0.0235841	7.1e-06	13473	19.5448
genus.Collinsella.id.815.summary.txt.gz	rs11597285	T	G	-0.0537947	0.0120548	9.38e-06	14334	19.9138
genus.Coprobacter.id.949.summary.txt.gz	rs305411	G	A	0.129218	0.0264518	1.01e-06	6777	23.8638
genus.Coprobacter.id.949.summary.txt.gz	rs3828477	T	G	-0.091218	0.019569	2.89e-06	6798	21.7281
genus.Coprobacter.id.949.summary.txt.gz	rs55672356	A	T	-0.193354	0.0413815	2.74e-06	4903	21.8321
genus.Coprobacter.id.949.summary.txt.gz	rs143662916	T	C	0.253264	0.0540141	3.07e-06	3083	21.9853
genus.Coprobacter.id.949.summary.txt.gz	rs213863	T	C	-0.0887412	0.0188377	2.35e-06	6798	22.1918
genus.Coprobacter.id.949.summary.txt.gz	rs72821405	C	T	-0.147365	0.0319978	4.76e-06	6177	21.2105
genus.Coprobacter.id.949.summary.txt.gz	rs11532348	T	C	-0.103931	0.0226826	5.71e-06	6364	20.9942
genus.Coprobacter.id.949.summary.txt.gz	rs12996055	C	A	0.0921817	0.0209405	8.08e-06	6570	19.3783
genus.Coprobacter.id.949.summary.txt.gz	rs12684609	C	T	0.100827	0.0220366	6.1e-06	6364	20.9345
genus.Coprobacter.id.949.summary.txt.gz	rs5011652	C	G	0.0899597	0.020001	5.51e-06	6783	20.2299
genus.Coprobacter.id.949.summary.txt.gz	rs74919520	A	G	0.125703	0.0276296	5.76e-06	6387	20.6987
genus.Coprobacter.id.949.summary.txt.gz	rs28402691	C	T	0.110695	0.0251199	9.56e-06	6387	19.4188
genus.Coprobacter.id.949.summary.txt.gz	rs189356	A	G	0.0781125	0.0171916	6.26e-06	6763	20.6446
genus.Coprobacter.id.949.summary.txt.gz	rs76001613	G	C	0.21591	0.0493019	9.13e-06	3385	19.1788
genus.Coprococcus1.id.11301.summary.txt.gz	rs4277593	A	G	-0.0585649	0.0109914	1.14e-07	16651	28.3904
genus.Coprococcus1.id.11301.summary.txt.gz	rs56405618	G	A	-0.08963	0.0186508	1.57e-06	16379	23.0946
genus.Coprococcus1.id.11301.summary.txt.gz	rs74101919	C	T	-0.0718989	0.0144651	1.03e-06	16732	24.7059
genus.Coprococcus1.id.11301.summary.txt.gz	rs1010560	A	C	0.0580232	0.0122722	1.96e-06	16723	22.3544
genus.Coprococcus1.id.11301.summary.txt.gz	rs73031725	C	T	0.167591	0.0355224	1.98e-06	7206	22.2586
genus.Coprococcus1.id.11301.summary.txt.gz	rs1519491	C	T	0.0499197	0.0113558	8.95e-06	16733	19.3246
genus.Coprococcus1.id.11301.summary.txt.gz	rs1576241	G	A	-0.0510343	0.0109535	3.33e-06	16729	21.7082
genus.Coprococcus1.id.11301.summary.txt.gz	rs73167075	C	T	0.0573137	0.0127573	8.57e-06	16733	20.1836
genus.Coprococcus1.id.11301.summary.txt.gz	rs12794898	T	G	0.0903299	0.0197212	4.92e-06	15186	20.9795
genus.Coprococcus1.id.11301.summary.txt.gz	rs946513	T	C	0.205899	0.0460018	8.62e-06	4310	20.0336
genus.Coprococcus1.id.11301.summary.txt.gz	rs1762123	T	C	-0.0891532	0.0198554	8.01e-06	16724	20.1612
genus.Coprococcus1.id.11301.summary.txt.gz	rs7784490	G	C	-0.0518543	0.0113136	4.55e-06	16733	21.0072
genus.Coprococcus1.id.11301.summary.txt.gz	rs12886051	C	G	-0.0521782	0.0118051	8.01e-06	16633	19.5363
genus.Coprococcus1.id.11301.summary.txt.gz	rs2907920	G	A	0.0561173	0.0126824	7.65e-06	16040	19.5791
genus.Coprococcus2.id.11302.summary.txt.gz	rs59936925	T	A	0.117085	0.0233995	9.38e-07	10931	25.0376
genus.Coprococcus2.id.11302.summary.txt.gz	rs6677933	T	C	-0.0804405	0.0164216	1.19e-06	11483	23.9948
genus.Coprococcus2.id.11302.summary.txt.gz	rs1958519	A	T	0.0665288	0.0138558	1.58e-06	11009	23.0545
genus.Coprococcus2.id.11302.summary.txt.gz	rs72680320	C	T	-0.0649382	0.013919	2.27e-06	11009	21.7663
genus.Coprococcus2.id.11302.summary.txt.gz	rs2482516	T	C	0.0754415	0.0164619	4.72e-06	11483	21.0021
genus.Coprococcus2.id.11302.summary.txt.gz	rs35890118	G	A	-0.066536	0.0147661	8.26e-06	11478	20.304
genus.Coprococcus2.id.11302.summary.txt.gz	rs10121347	G	C	0.0925805	0.0219459	8.31e-06	11457	17.7965
genus.Coprococcus2.id.11302.summary.txt.gz	rs9426473	G	A	0.0727361	0.0161662	6.31e-06	11486	20.2435
genus.Coprococcus2.id.11302.summary.txt.gz	rs6894272	C	T	-0.113458	0.0253003	9.53e-06	11001	20.1103
genus.Coprococcus2.id.11302.summary.txt.gz	rs12634070	C	T	0.0736486	0.0164921	9.95e-06	11457	19.9423
genus.Coprococcus2.id.11302.summary.txt.gz	rs61823518	C	A	-0.0955381	0.0215724	6.68e-06	10980	19.6135
genus.Coprococcus2.id.11302.summary.txt.gz	rs10070053	G	A	0.0594312	0.0135375	7.65e-06	11473	19.273
genus.Coprococcus3.id.11303.summary.txt.gz	rs8100692	C	T	0.0577411	0.0113476	4.16e-07	15829	25.8918
genus.Coprococcus3.id.11303.summary.txt.gz	rs62481985	C	G	-0.0582385	0.0115052	4.18e-07	15472	25.623
genus.Coprococcus3.id.11303.summary.txt.gz	rs178271	C	T	0.145257	0.0294239	7.81e-07	10794	24.371
genus.Coprococcus3.id.11303.summary.txt.gz	rs13394391	T	C	-0.0709302	0.0150918	2.2e-06	15834	22.0892
genus.Coprococcus3.id.11303.summary.txt.gz	rs11080344	T	C	0.0516921	0.0113054	4.79e-06	15835	20.9062
genus.Coprococcus3.id.11303.summary.txt.gz	rs7521171	A	G	-0.0596434	0.0129279	4.32e-06	15472	21.2849
genus.Coprococcus3.id.11303.summary.txt.gz	rs34731438	G	T	-0.0626607	0.0137305	7.71e-06	15829	20.8267
genus.Coprococcus3.id.11303.summary.txt.gz	rs11077359	C	T	-0.0645443	0.0148833	9.64e-06	15378	18.8069
genus.Coprococcus3.id.11303.summary.txt.gz	rs6994742	T	C	0.0551306	0.0123929	7.84e-06	15834	19.7896
genus.Coprococcus3.id.11303.summary.txt.gz	rs13247359	A	G	0.051211	0.0113031	7.33e-06	15833	20.5273
genus.Coprococcus3.id.11303.summary.txt.gz	rs4575475	A	G	0.0619514	0.0137787	7.04e-06	15154	20.2155
genus.Coprococcus3.id.11303.summary.txt.gz	rs10810043	G	A	0.0515518	0.0115923	9.27e-06	15833	19.7764
genus.DefluviitaleaceaeUCG011.id.11287.summary.txt.gz	rs4677103	G	A	0.0977912	0.0197263	9.6e-07	7983	24.5758
genus.DefluviitaleaceaeUCG011.id.11287.summary.txt.gz	rs72731813	T	C	-0.147383	0.0293796	4.33e-07	7767	25.1653
genus.DefluviitaleaceaeUCG011.id.11287.summary.txt.gz	rs112893842	C	T	0.11381	0.0232806	1.45e-06	8183	23.8988
genus.DefluviitaleaceaeUCG011.id.11287.summary.txt.gz	rs9725395	G	A	-0.13834	0.029554	3.52e-06	8011	21.9109
genus.DefluviitaleaceaeUCG011.id.11287.summary.txt.gz	rs55658617	C	T	0.174369	0.0362226	2.15e-06	6663	23.1728
genus.DefluviitaleaceaeUCG011.id.11287.summary.txt.gz	rs9608282	G	T	0.142939	0.0299793	2.52e-06	7716	22.7332
genus.DefluviitaleaceaeUCG011.id.11287.summary.txt.gz	rs28696126	T	A	-0.106503	0.0238473	6.63e-06	7811	19.9455
genus.DefluviitaleaceaeUCG011.id.11287.summary.txt.gz	rs1582238	C	T	0.0805036	0.0167257	1.57e-06	7983	23.1667
genus.DefluviitaleaceaeUCG011.id.11287.summary.txt.gz	rs12122999	T	G	-0.0827292	0.0181154	4.83e-06	7811	20.8555
genus.DefluviitaleaceaeUCG011.id.11287.summary.txt.gz	rs4344384	T	G	0.0715978	0.0156309	4.83e-06	8180	20.9812
genus.DefluviitaleaceaeUCG011.id.11287.summary.txt.gz	rs2892880	A	G	0.0817755	0.0181686	6.83e-06	8182	20.2582
genus.Desulfovibrio.id.3173.summary.txt.gz	rs11160353	A	T	-0.0691756	0.0147285	2.7e-06	9234	22.0591
genus.Desulfovibrio.id.3173.summary.txt.gz	rs2853179	T	C	0.0811971	0.0174234	2.42e-06	8949	21.7177
genus.Desulfovibrio.id.3173.summary.txt.gz	rs16863365	G	A	0.109402	0.0226964	1.79e-06	8776	23.2349
genus.Desulfovibrio.id.3173.summary.txt.gz	rs12031543	C	T	-0.127185	0.0281887	6.55e-06	8855	20.3573
genus.Desulfovibrio.id.3173.summary.txt.gz	rs13066142	A	G	0.119141	0.0250891	3.79e-06	9241	22.5502
genus.Desulfovibrio.id.3173.summary.txt.gz	rs1294544	C	A	0.0688782	0.0153635	7.78e-06	9241	20.0995
genus.Desulfovibrio.id.3173.summary.txt.gz	rs2590913	A	G	0.154496	0.0339396	6.65e-06	7225	20.7213
genus.Desulfovibrio.id.3173.summary.txt.gz	rs2032031	G	A	-0.0654931	0.0148681	9.14e-06	9241	19.4035
genus.Desulfovibrio.id.3173.summary.txt.gz	rs72647089	G	T	-0.106594	0.0239337	8.3e-06	8985	19.8358
genus.Desulfovibrio.id.3173.summary.txt.gz	rs7729080	A	C	-0.070287	0.0157691	9.96e-06	9241	19.8671
genus.Desulfovibrio.id.3173.summary.txt.gz	rs4797774	A	G	0.212582	0.0470044	5.64e-06	3476	20.4538
genus.Desulfovibrio.id.3173.summary.txt.gz	rs6580353	C	T	0.0770979	0.0169735	4.94e-06	9241	20.632
genus.Dialister.id.2183.summary.txt.gz	rs11166701	A	G	-0.0655301	0.013186	5.51e-07	11720	24.6976
genus.Dialister.id.2183.summary.txt.gz	rs517089	A	T	0.076227	0.0170411	5.14e-06	11988	20.0089
genus.Dialister.id.2183.summary.txt.gz	rs4747450	A	C	0.0668509	0.0147685	5.84e-06	11987	20.4899
genus.Dialister.id.2183.summary.txt.gz	rs2314294	C	T	0.0865932	0.0193719	8.08e-06	11339	19.9813
genus.Dialister.id.2183.summary.txt.gz	rs4753063	A	G	-0.0596297	0.0130052	4.86e-06	11989	21.0229
genus.Dialister.id.2183.summary.txt.gz	rs2435610	C	A	0.0647131	0.0143314	5.93e-06	11984	20.3895
genus.Dialister.id.2183.summary.txt.gz	rs10938938	A	G	-0.0773514	0.0170915	7.37e-06	11401	20.4822
genus.Dialister.id.2183.summary.txt.gz	rs10138457	C	T	-0.113054	0.0261933	7.88e-06	10968	18.6291
genus.Dialister.id.2183.summary.txt.gz	rs11071887	C	T	0.0662403	0.0146315	5.91e-06	11989	20.4959
genus.Dialister.id.2183.summary.txt.gz	rs764177	A	C	-0.0601454	0.0135366	9.61e-06	11988	19.7418
genus.Dialister.id.2183.summary.txt.gz	rs76680460	A	G	-0.161296	0.0364332	8.19e-06	7176	19.5999
genus.Dialister.id.2183.summary.txt.gz	rs75416973	G	A	0.0727223	0.016451	9.46e-06	11402	19.5412
genus.Dorea.id.1997.summary.txt.gz	rs13279148	A	G	0.0715309	0.0150878	2.25e-06	17605	22.477
genus.Dorea.id.1997.summary.txt.gz	rs62503162	G	A	-0.0974091	0.0194379	7.47e-07	16210	25.1131
genus.Dorea.id.1997.summary.txt.gz	rs78772518	C	A	0.13826	0.0283609	3.38e-06	10858	23.7657
genus.Dorea.id.1997.summary.txt.gz	rs12216169	A	T	0.0881722	0.0193683	5.33e-06	16086	20.7243
genus.Dorea.id.1997.summary.txt.gz	rs73729431	T	C	-0.13745	0.0299983	3.17e-06	9596	20.9941
genus.Dorea.id.1997.summary.txt.gz	rs4793307	T	C	0.0574165	0.0122472	4.01e-06	17600	21.9787
genus.Dorea.id.1997.summary.txt.gz	rs11150408	G	T	0.0488254	0.0109063	7.06e-06	17215	20.0417
genus.Dorea.id.1997.summary.txt.gz	rs345219	G	T	-0.0497368	0.0112621	8.8e-06	17215	19.5038
genus.Dorea.id.1997.summary.txt.gz	rs62583469	A	T	-0.0634136	0.0142227	5.78e-06	16819	19.8793
genus.Dorea.id.1997.summary.txt.gz	rs3005511	G	A	0.0516127	0.0112852	5.29e-06	17610	20.9166
genus.Dorea.id.1997.summary.txt.gz	rs1899291	T	C	0.0697217	0.0150285	4.57e-06	17609	21.5232
genus.Dorea.id.1997.summary.txt.gz	rs3752849	A	G	0.163846	0.036608	7.68e-06	5322	20.0318
genus.Dorea.id.1997.summary.txt.gz	rs12537781	C	T	-0.055544	0.0125223	9.15e-06	17608	19.6746
genus.Eggerthella.id.819.summary.txt.gz	rs3851328	G	T	-0.107774	0.0236527	4.18e-06	5147	20.762
genus.Eggerthella.id.819.summary.txt.gz	rs2240838	G	A	0.0980582	0.0197653	7.36e-07	5147	24.6128
genus.Eggerthella.id.819.summary.txt.gz	rs2223081	A	G	0.102572	0.0221108	3.89e-06	5147	21.5203
genus.Eggerthella.id.819.summary.txt.gz	rs112205261	C	T	-0.188618	0.0403613	3.35e-06	5036	21.8391
genus.Eggerthella.id.819.summary.txt.gz	rs4985746	A	G	0.110522	0.0247653	5.71e-06	4906	19.9165
genus.Eggerthella.id.819.summary.txt.gz	rs1784446	A	G	0.0907728	0.0198096	5.23e-06	5147	20.9972
genus.Eggerthella.id.819.summary.txt.gz	rs76663501	T	C	0.175349	0.0378576	4.83e-06	4814	21.4537
genus.Eggerthella.id.819.summary.txt.gz	rs6430926	T	C	0.0879736	0.0197127	8.37e-06	5147	19.9164
genus.Eggerthella.id.819.summary.txt.gz	rs2877457	A	G	-0.093486	0.0210208	9.03e-06	5083	19.7787
genus.Eggerthella.id.819.summary.txt.gz	rs13070736	C	A	-0.121331	0.0272024	7.62e-06	5147	19.8944
genus.Eggerthella.id.819.summary.txt.gz	rs67490567	C	T	0.108495	0.0245457	8.94e-06	5083	19.5374
genus.Eisenbergiella.id.11304.summary.txt.gz	rs3812426	A	G	0.106447	0.0224159	2.72e-06	5583	22.5505
genus.Eisenbergiella.id.11304.summary.txt.gz	rs1508033	C	A	0.091546	0.0195787	3.23e-06	5580	21.8632
genus.Eisenbergiella.id.11304.summary.txt.gz	rs12278566	A	T	-0.121065	0.0251658	1.65e-06	5582	23.1427
genus.Eisenbergiella.id.11304.summary.txt.gz	rs2683098	T	C	0.107319	0.022515	2.24e-06	5582	22.72
genus.Eisenbergiella.id.11304.summary.txt.gz	rs11079158	C	T	0.100627	0.022546	7.35e-06	5582	19.9199
genus.Eisenbergiella.id.11304.summary.txt.gz	rs13258851	G	A	0.137001	0.0302124	7.75e-06	5583	20.5626
genus.Eisenbergiella.id.11304.summary.txt.gz	rs12710729	A	C	0.0893384	0.0199069	9.84e-06	5583	20.1404
genus.Eisenbergiella.id.11304.summary.txt.gz	rs12257723	C	A	-0.0952742	0.0211569	8.85e-06	5582	20.279
genus.Eisenbergiella.id.11304.summary.txt.gz	rs4462860	A	G	0.0939071	0.0201104	4.16e-06	5460	21.8049
genus.Eisenbergiella.id.11304.summary.txt.gz	rs11027642	T	C	0.129006	0.0284844	4.92e-06	5583	20.5118
genus.Eisenbergiella.id.11304.summary.txt.gz	rs11938607	C	T	0.0978125	0.0216636	8.22e-06	5583	20.3859
genus.Eisenbergiella.id.11304.summary.txt.gz	rs1553971	G	T	0.120965	0.0263054	5.27e-06	5583	21.1459
genus.Enterorhabdus.id.820.summary.txt.gz	rs11098863	A	T	-0.0966008	0.0162677	3.06e-09	7524	35.2622
genus.Enterorhabdus.id.820.summary.txt.gz	rs7923280	T	A	0.0860019	0.0169148	5.24e-07	7524	25.8512
genus.Enterorhabdus.id.820.summary.txt.gz	rs114731706	G	T	0.182308	0.0382298	2.17e-06	5956	22.7409
genus.Enterorhabdus.id.820.summary.txt.gz	rs3017103	G	A	0.0980897	0.0208995	2.94e-06	7524	22.0281
genus.Enterorhabdus.id.820.summary.txt.gz	rs73331712	C	T	0.26199	0.055123	4.85e-06	3109	22.5893
genus.Enterorhabdus.id.820.summary.txt.gz	rs77655283	A	G	0.132988	0.0298306	5.88e-06	7494	19.8747
genus.Enterorhabdus.id.820.summary.txt.gz	rs9470637	T	A	-0.0755513	0.0166263	5.7e-06	7524	20.6487
genus.Enterorhabdus.id.820.summary.txt.gz	rs424715	C	T	0.0818743	0.0174855	4.41e-06	7524	21.925
genus.Enterorhabdus.id.820.summary.txt.gz	rs10098492	C	T	0.132323	0.0293688	6.41e-06	7361	20.3001
genus.Enterorhabdus.id.820.summary.txt.gz	rs2051957	T	C	0.0843291	0.0189864	8.9e-06	7524	19.7274
genus.Erysipelatoclostridium.id.11381.summary.txt.gz	rs7221249	G	A	0.0839861	0.0142741	4.31e-09	9781	34.619
genus.Erysipelatoclostridium.id.11381.summary.txt.gz	rs710230	C	T	0.143381	0.0281514	6.33e-07	9016	25.9409
genus.Erysipelatoclostridium.id.11381.summary.txt.gz	rs4697572	G	A	-0.0810636	0.0163308	7.59e-07	9779	24.6397
genus.Erysipelatoclostridium.id.11381.summary.txt.gz	rs58236560	T	G	-0.111157	0.0234426	2.16e-06	9368	22.4834
genus.Erysipelatoclostridium.id.11381.summary.txt.gz	rs622418	G	A	-0.0668051	0.0143224	3.68e-06	9783	21.7563
genus.Erysipelatoclostridium.id.11381.summary.txt.gz	rs17804233	C	T	-0.0662914	0.0144203	4.59e-06	9783	21.1332
genus.Erysipelatoclostridium.id.11381.summary.txt.gz	rs1434153	A	G	-0.0684526	0.0152443	6.85e-06	9662	20.1634
genus.Erysipelatoclostridium.id.11381.summary.txt.gz	rs340991	G	A	-0.0740482	0.0158891	3.75e-06	9781	21.7184
genus.Erysipelatoclostridium.id.11381.summary.txt.gz	rs6474512	C	A	0.067015	0.0143201	3.02e-06	9783	21.9003
genus.Erysipelatoclostridium.id.11381.summary.txt.gz	rs9590927	A	G	-0.0646003	0.0143479	6.39e-06	9782	20.2717
genus.Erysipelatoclostridium.id.11381.summary.txt.gz	rs61806970	T	C	0.142548	0.0320688	9.09e-06	8644	19.7586
genus.Erysipelatoclostridium.id.11381.summary.txt.gz	rs62060367	C	T	-0.0798013	0.0181358	6.7e-06	9662	19.3619
genus.Erysipelatoclostridium.id.11381.summary.txt.gz	rs45480394	G	T	-0.0687134	0.0151835	7.66e-06	9604	20.4804
genus.Erysipelatoclostridium.id.11381.summary.txt.gz	rs2901723	A	C	0.0641339	0.0144295	8.79e-06	9662	19.7549
genus.Erysipelatoclostridium.id.11381.summary.txt.gz	rs34528142	G	C	-0.0875551	0.0195556	6.13e-06	9604	20.0456
genus.Erysipelatoclostridium.id.11381.summary.txt.gz	rs16936671	T	C	-0.0968026	0.0217883	6.04e-06	9488	19.7391
genus.Erysipelatoclostridium.id.11381.summary.txt.gz	rs3804326	G	A	0.14147	0.0336352	9.85e-06	7028	17.6905
genus.ErysipelotrichaceaeUCG003.id.11384.summary.txt.gz	rs28568391	G	A	-0.0583911	0.0118741	6.42e-07	14544	24.1822
genus.ErysipelotrichaceaeUCG003.id.11384.summary.txt.gz	rs11994308	T	C	0.115417	0.0242503	1.33e-06	13558	22.6522
genus.ErysipelotrichaceaeUCG003.id.11384.summary.txt.gz	rs76502207	C	T	0.144844	0.0289929	6.41e-07	10740	24.9584
genus.ErysipelotrichaceaeUCG003.id.11384.summary.txt.gz	rs2302840	C	T	-0.0871966	0.017687	1.29e-06	14897	24.3046
genus.ErysipelotrichaceaeUCG003.id.11384.summary.txt.gz	rs10164067	G	T	-0.10326	0.0212405	1.13e-06	14427	23.6339
genus.ErysipelotrichaceaeUCG003.id.11384.summary.txt.gz	rs8053479	G	A	-0.0838212	0.0186509	5.83e-06	13813	20.198
genus.ErysipelotrichaceaeUCG003.id.11384.summary.txt.gz	rs17798136	A	G	0.158818	0.0347674	3.24e-06	7421	20.8666
genus.ErysipelotrichaceaeUCG003.id.11384.summary.txt.gz	rs11666127	G	A	-0.0719187	0.0161371	7.9e-06	13813	19.8626
genus.ErysipelotrichaceaeUCG003.id.11384.summary.txt.gz	rs62403464	C	T	-0.0731743	0.0156516	3.44e-06	14899	21.8576
genus.ErysipelotrichaceaeUCG003.id.11384.summary.txt.gz	rs59068084	G	T	0.0564772	0.0120224	3.12e-06	14544	22.0681
genus.ErysipelotrichaceaeUCG003.id.11384.summary.txt.gz	rs73074432	T	C	0.072154	0.0164378	9.99e-06	14217	19.2679
genus.ErysipelotrichaceaeUCG003.id.11384.summary.txt.gz	rs214586	C	T	-0.106455	0.024038	8.5e-06	13505	19.6124
genus.ErysipelotrichaceaeUCG003.id.11384.summary.txt.gz	rs4758231	T	G	-0.0551754	0.0122047	6.55e-06	14890	20.438
genus.ErysipelotrichaceaeUCG003.id.11384.summary.txt.gz	rs74988980	A	G	-0.133141	0.0348574	8.64e-06	5944	14.5893
genus.ErysipelotrichaceaeUCG003.id.11384.summary.txt.gz	rs75949021	C	T	-0.169667	0.0374238	3.58e-06	6721	20.5541
genus.ErysipelotrichaceaeUCG003.id.11384.summary.txt.gz	rs6875357	T	C	0.165673	0.0353831	6.7e-06	7034	21.9237
genus.ErysipelotrichaceaeUCG003.id.11384.summary.txt.gz	rs79396538	G	C	0.0848148	0.0191146	8.63e-06	13750	19.6884
genus.ErysipelotrichaceaeUCG003.id.11384.summary.txt.gz	rs12251396	G	A	-0.0705399	0.0158766	9.52e-06	14211	19.7404
genus.Escherichia.Shigella.id.3504.summary.txt.gz	rs2267739	C	G	0.115505	0.0237628	1.42e-06	11853	23.6271
genus.Escherichia.Shigella.id.3504.summary.txt.gz	rs1154904	G	A	-0.0613376	0.0130644	3.04e-06	12002	22.0431
genus.Escherichia.Shigella.id.3504.summary.txt.gz	rs73208162	G	A	-0.119296	0.024839	2.19e-06	11073	23.0665
genus.Escherichia.Shigella.id.3504.summary.txt.gz	rs113513883	G	A	0.172283	0.038041	5.28e-06	6280	20.5108
genus.Escherichia.Shigella.id.3504.summary.txt.gz	rs7502686	C	G	-0.136384	0.0302576	5.9e-06	9990	20.3168
genus.Escherichia.Shigella.id.3504.summary.txt.gz	rs57024273	C	T	0.0626172	0.0139919	9.7e-06	11853	20.028
genus.Escherichia.Shigella.id.3504.summary.txt.gz	rs113127095	G	A	0.151009	0.0323434	3.33e-06	8433	21.799
genus.Escherichia.Shigella.id.3504.summary.txt.gz	rs117092367	T	A	0.117362	0.0264533	9.65e-06	10304	19.6831
genus.Escherichia.Shigella.id.3504.summary.txt.gz	rs112767262	C	T	0.0732963	0.0163589	8.21e-06	11771	20.0751
genus.Escherichia.Shigella.id.3504.summary.txt.gz	rs11706043	A	T	0.075657	0.0164155	5.87e-06	12001	21.2417
genus.Escherichia.Shigella.id.3504.summary.txt.gz	rs592299	C	T	-0.0592004	0.0129486	4.77e-06	11995	20.9026
genus.Escherichia.Shigella.id.3504.summary.txt.gz	rs4731451	A	G	-0.0609885	0.0135157	7.47e-06	12001	20.3619
genus.Escherichia.Shigella.id.3504.summary.txt.gz	rs35555519	G	C	0.101976	0.0222883	4.92e-06	12002	20.9335
genus.Escherichia.Shigella.id.3504.summary.txt.gz	rs118526	A	C	-0.0594401	0.013598	8e-06	11853	19.1077
genus.Escherichia.Shigella.id.3504.summary.txt.gz	rs2798105	G	A	-0.100851	0.0222045	8.25e-06	11296	20.6289
genus.Faecalibacterium.id.2057.summary.txt.gz	rs12320842	G	C	0.094833	0.0163962	7.57e-09	17638	33.4527
genus.Faecalibacterium.id.2057.summary.txt.gz	rs6910935	G	A	0.134864	0.0277032	1.38e-06	12640	23.6991
genus.Faecalibacterium.id.2057.summary.txt.gz	rs1271565	T	C	-0.0576251	0.0119649	1.3e-06	17638	23.1955
genus.Faecalibacterium.id.2057.summary.txt.gz	rs75499067	T	C	0.227585	0.0465522	1.76e-06	4526	23.9004
genus.Faecalibacterium.id.2057.summary.txt.gz	rs9536330	C	T	-0.048317	0.010797	5.33e-06	18082	20.0259
genus.Faecalibacterium.id.2057.summary.txt.gz	rs28376661	G	C	0.0504817	0.0109368	3.66e-06	18087	21.3053
genus.Faecalibacterium.id.2057.summary.txt.gz	rs10927394	T	G	-0.232262	0.0512364	7.02e-06	3495	20.5494
genus.Faecalibacterium.id.2057.summary.txt.gz	rs114946999	T	C	-0.0861565	0.01896	5.7e-06	15673	20.6489
genus.Faecalibacterium.id.2057.summary.txt.gz	rs79656633	C	T	0.145631	0.0323019	8.14e-06	9080	20.3259
genus.Faecalibacterium.id.2057.summary.txt.gz	rs61875484	G	C	0.0817953	0.018369	9.18e-06	16718	19.8282
genus.Faecalibacterium.id.2057.summary.txt.gz	rs12753492	C	A	0.0641305	0.0149933	8.8e-06	17525	18.295
genus.Faecalibacterium.id.2057.summary.txt.gz	rs2835874	C	T	-0.0866356	0.0196496	7.54e-06	17567	19.4396
genus.Faecalibacterium.id.2057.summary.txt.gz	rs11776390	C	T	-0.078354	0.017183	6.4e-06	16718	20.7932
genus.FamilyXIIIAD3011group.id.11293.summary.txt.gz	rs9852893	G	C	0.0657834	0.0129056	3.88e-07	14184	25.9821
genus.FamilyXIIIAD3011group.id.11293.summary.txt.gz	rs62200412	T	C	-0.0800851	0.0163834	5.8e-07	13661	23.8943
genus.FamilyXIIIAD3011group.id.11293.summary.txt.gz	rs16840310	G	A	-0.0608052	0.0122149	6.75e-07	14201	24.78
genus.FamilyXIIIAD3011group.id.11293.summary.txt.gz	rs72730932	A	C	-0.0899559	0.0177107	6.89e-07	13102	25.7982
genus.FamilyXIIIAD3011group.id.11293.summary.txt.gz	rs16940167	T	C	0.0732552	0.0159898	3.91e-06	14201	20.9889
genus.FamilyXIIIAD3011group.id.11293.summary.txt.gz	rs17156849	A	G	-0.112891	0.0245292	4.19e-06	13352	21.1812
genus.FamilyXIIIAD3011group.id.11293.summary.txt.gz	rs62029761	G	A	0.128753	0.0276002	3.89e-06	9655	21.7616
genus.FamilyXIIIAD3011group.id.11293.summary.txt.gz	rs11736617	A	G	-0.0759493	0.0172101	9.02e-06	13778	19.4752
genus.FamilyXIIIAD3011group.id.11293.summary.txt.gz	rs12812672	C	T	-0.096065	0.020828	2.56e-06	13565	21.2733
genus.FamilyXIIIAD3011group.id.11293.summary.txt.gz	rs9276029	G	A	-0.0811384	0.0185669	8.93e-06	13566	19.0975
genus.FamilyXIIIAD3011group.id.11293.summary.txt.gz	rs12911842	T	A	-0.0811976	0.0183335	6.91e-06	14125	19.6153
genus.FamilyXIIIAD3011group.id.11293.summary.txt.gz	rs149302	C	T	-0.0645635	0.0143225	7.48e-06	14192	20.3206
genus.FamilyXIIIAD3011group.id.11293.summary.txt.gz	rs9837139	G	A	0.10752	0.0240482	8.71e-06	13527	19.9901
genus.FamilyXIIIAD3011group.id.11293.summary.txt.gz	rs739451	T	C	0.0649589	0.0147534	7.88e-06	14197	19.3862
genus.FamilyXIIIAD3011group.id.11293.summary.txt.gz	rs11126423	T	C	0.0904399	0.0196301	5.91e-06	13735	21.2263
genus.FamilyXIIIUCG001.id.11294.summary.txt.gz	rs1426266	C	T	-0.0665521	0.0137151	1.25e-06	12751	23.5466
genus.FamilyXIIIUCG001.id.11294.summary.txt.gz	rs12049454	C	T	-0.0647298	0.0134065	1.17e-06	12748	23.3118
genus.FamilyXIIIUCG001.id.11294.summary.txt.gz	rs3842897	A	G	-0.112639	0.0242751	5.2e-06	12407	21.5307
genus.FamilyXIIIUCG001.id.11294.summary.txt.gz	rs116979587	A	T	-0.121679	0.0260821	3.05e-06	11989	21.7644
genus.FamilyXIIIUCG001.id.11294.summary.txt.gz	rs62414802	T	C	-0.0611904	0.013457	4.29e-06	12750	20.6762
genus.FamilyXIIIUCG001.id.11294.summary.txt.gz	rs2276529	G	C	-0.0759406	0.0165099	5.36e-06	12748	21.1572
genus.FamilyXIIIUCG001.id.11294.summary.txt.gz	rs112362903	G	A	-0.149047	0.0333271	7.88e-06	8579	20.001
genus.FamilyXIIIUCG001.id.11294.summary.txt.gz	rs8076666	G	A	0.088655	0.0198094	8.02e-06	12265	20.0292
genus.FamilyXIIIUCG001.id.11294.summary.txt.gz	rs7119679	A	G	-0.0809085	0.0174782	3.52e-06	12445	21.4286
genus.FamilyXIIIUCG001.id.11294.summary.txt.gz	rs76463770	G	A	0.19313	0.0419866	3.77e-06	5651	21.1581
genus.Flavonifractor.id.2059.summary.txt.gz	rs12030302	G	A	-0.0692276	0.0137467	5.61e-07	10805	25.3607
genus.Flavonifractor.id.2059.summary.txt.gz	rs806808	C	T	0.0667272	0.0136557	1.18e-06	10801	23.8767
genus.Flavonifractor.id.2059.summary.txt.gz	rs34066017	G	A	0.0764294	0.0159789	1.52e-06	10705	22.8784
genus.Flavonifractor.id.2059.summary.txt.gz	rs11811696	C	T	-0.116063	0.0241012	2.07e-06	10221	23.1904
genus.Flavonifractor.id.2059.summary.txt.gz	rs4949766	C	T	-0.0687466	0.0151661	4.83e-06	10805	20.5473
genus.Flavonifractor.id.2059.summary.txt.gz	rs11642826	C	G	0.14686	0.0325191	6.65e-06	8151	20.3954
genus.Flavonifractor.id.2059.summary.txt.gz	rs114873521	T	C	-0.130067	0.0294087	7.13e-06	9156	19.5605
genus.Flavonifractor.id.2059.summary.txt.gz	rs6761463	C	G	-0.083392	0.0184596	8.11e-06	10805	20.4081
genus.Flavonifractor.id.2059.summary.txt.gz	rs798674	C	G	0.0637125	0.0141608	7.02e-06	10583	20.2429
genus.Flavonifractor.id.2059.summary.txt.gz	rs12038887	G	C	0.0942719	0.0211646	9.37e-06	10583	19.8401
genus.Fusicatenibacter.id.11305.summary.txt.gz	rs4378146	C	A	-0.0616691	0.0125259	7.2e-07	17384	24.2392
genus.Fusicatenibacter.id.11305.summary.txt.gz	rs62353480	G	A	-0.0701397	0.0145589	1.57e-06	16119	23.2098
genus.Fusicatenibacter.id.11305.summary.txt.gz	rs704418	C	T	0.0739124	0.0151073	7.77e-07	16626	23.9366
genus.Fusicatenibacter.id.11305.summary.txt.gz	rs2132128	A	G	-0.0771914	0.0160344	1.08e-06	17370	23.1755
genus.Fusicatenibacter.id.11305.summary.txt.gz	rs206581	G	A	-0.0568339	0.0127894	8.96e-06	17384	19.7476
genus.Fusicatenibacter.id.11305.summary.txt.gz	rs62187631	C	T	-0.0710571	0.015924	4.55e-06	16522	19.9118
genus.Fusicatenibacter.id.11305.summary.txt.gz	rs2025938	A	G	-0.0967298	0.0205426	2.99e-06	15626	22.1723
genus.Fusicatenibacter.id.11305.summary.txt.gz	rs7069626	C	T	0.0509014	0.0111381	5.42e-06	17384	20.8852
genus.Fusicatenibacter.id.11305.summary.txt.gz	rs3303	C	T	-0.0953657	0.020407	3.94e-06	16877	21.8387
genus.Fusicatenibacter.id.11305.summary.txt.gz	rs2039204	A	T	-0.0497414	0.0107941	3.94e-06	17383	21.2354
genus.Fusicatenibacter.id.11305.summary.txt.gz	rs8028026	G	A	-0.0792146	0.0180505	8.06e-06	16522	19.259
genus.Fusicatenibacter.id.11305.summary.txt.gz	rs1864685	C	A	-0.0494799	0.0108105	4.96e-06	17374	20.9492
genus.Fusicatenibacter.id.11305.summary.txt.gz	rs792108	C	T	-0.0508345	0.0113843	8.5e-06	16978	19.939
genus.Fusicatenibacter.id.11305.summary.txt.gz	rs60254196	G	A	-0.0492427	0.0109365	5.47e-06	16978	20.2735
genus.Fusicatenibacter.id.11305.summary.txt.gz	rs9905659	A	G	-0.061617	0.0136576	7.31e-06	17384	20.3542
genus.Fusicatenibacter.id.11305.summary.txt.gz	rs8063430	C	T	-0.104026	0.022217	4.93e-06	15552	21.9239
genus.Fusicatenibacter.id.11305.summary.txt.gz	rs6515626	A	G	0.141575	0.0313559	7.29e-06	7796	20.3862
genus.Fusicatenibacter.id.11305.summary.txt.gz	rs10439674	G	A	-0.0572129	0.0130007	7.68e-06	17381	19.3667
genus.Fusicatenibacter.id.11305.summary.txt.gz	rs167879	T	C	-0.0659543	0.0148763	5.87e-06	16542	19.6562
genus.Fusicatenibacter.id.11305.summary.txt.gz	rs73103914	G	A	-0.0597324	0.0134458	8.3e-06	17384	19.7355
genus.Gordonibacter.id.821.summary.txt.gz	rs76287110	T	A	-0.242965	0.0466177	1.67e-07	3483	27.1634
genus.Gordonibacter.id.821.summary.txt.gz	rs7294633	T	C	0.12867	0.0249946	3.44e-07	3723	26.5009
genus.Gordonibacter.id.821.summary.txt.gz	rs7220558	T	A	0.116884	0.0234834	6.71e-07	3723	24.7737
genus.Gordonibacter.id.821.summary.txt.gz	rs71545975	G	A	-0.153972	0.0338918	7.04e-06	3556	20.6393
genus.Gordonibacter.id.821.summary.txt.gz	rs35042269	A	C	-0.180293	0.0403296	8.11e-06	3595	19.9852
genus.Gordonibacter.id.821.summary.txt.gz	rs72714787	A	C	0.181405	0.0377102	1.43e-06	3723	23.1409
genus.Gordonibacter.id.821.summary.txt.gz	rs322296	A	G	0.17869	0.037722	4.02e-06	3595	22.4393
genus.Gordonibacter.id.821.summary.txt.gz	rs72939513	G	A	-0.21399	0.0490592	7.98e-06	3435	19.0259
genus.Gordonibacter.id.821.summary.txt.gz	rs3765837	G	T	-0.190729	0.0433608	7.17e-06	3556	19.348
genus.Gordonibacter.id.821.summary.txt.gz	rs13412653	C	A	0.107597	0.0239228	8.61e-06	3723	20.2293
genus.Gordonibacter.id.821.summary.txt.gz	rs117347059	C	G	-0.128261	0.0285123	9.17e-06	3684	20.2361
genus.Gordonibacter.id.821.summary.txt.gz	rs16955299	A	G	-0.196423	0.0433538	6.37e-06	3572	20.5272
genus.Gordonibacter.id.821.summary.txt.gz	rs4596722	G	A	0.102908	0.0231571	9.06e-06	3723	19.7484
genus.Gordonibacter.id.821.summary.txt.gz	rs768830	A	G	0.149852	0.0333315	7.76e-06	3723	20.2124
genus.Gordonibacter.id.821.summary.txt.gz	rs61934597	T	C	-0.172495	0.0388567	8.37e-06	3684	19.7069
genus.Haemophilus.id.3698.summary.txt.gz	rs12191680	G	C	0.106544	0.0200323	1.47e-07	9115	28.2877
genus.Haemophilus.id.3698.summary.txt.gz	rs9382510	T	C	-0.093521	0.0172649	7.12e-08	9117	29.3422
genus.Haemophilus.id.3698.summary.txt.gz	rs9574096	T	A	-0.0736375	0.0155227	2.18e-06	9118	22.5041
genus.Haemophilus.id.3698.summary.txt.gz	rs76022354	T	C	0.244638	0.0505504	1.83e-06	3618	23.4205
genus.Haemophilus.id.3698.summary.txt.gz	rs111582866	A	G	-0.124265	0.026016	1.27e-06	8370	22.8149
genus.Haemophilus.id.3698.summary.txt.gz	rs9895850	C	T	-0.192957	0.0416755	2.14e-06	4592	21.4367
genus.Haemophilus.id.3698.summary.txt.gz	rs35509	A	G	0.128249	0.0268779	2.01e-06	8430	22.7676
genus.Haemophilus.id.3698.summary.txt.gz	rs78909003	C	T	-0.246256	0.0503924	1.67e-06	3559	23.8805
genus.Haemophilus.id.3698.summary.txt.gz	rs9328464	C	T	0.0723095	0.0148799	1.42e-06	9119	23.615
genus.Haemophilus.id.3698.summary.txt.gz	rs4822728	C	T	0.0705861	0.0151388	3.48e-06	9119	21.7399
genus.Haemophilus.id.3698.summary.txt.gz	rs10840326	G	C	-0.0677384	0.0151463	7.37e-06	8888	20.0013
genus.Haemophilus.id.3698.summary.txt.gz	rs12876183	A	T	0.0749201	0.016711	9.62e-06	9110	20.0999
genus.Haemophilus.id.3698.summary.txt.gz	rs10781340	A	G	0.0948915	0.0203221	4.32e-06	9037	21.8031
genus.Haemophilus.id.3698.summary.txt.gz	rs56310940	C	G	-0.108393	0.0247052	7.23e-06	9119	19.2499
genus.Holdemanella.id.11393.summary.txt.gz	rs761624	G	C	0.0959801	0.0179537	1.38e-07	7706	28.5794
genus.Holdemanella.id.11393.summary.txt.gz	rs607782	C	T	-0.0854214	0.0172515	7.19e-07	7456	24.5177
genus.Holdemanella.id.11393.summary.txt.gz	rs75764681	C	T	-0.283103	0.0598999	1.94e-06	3003	22.3376
genus.Holdemanella.id.11393.summary.txt.gz	rs73011279	C	T	-0.0961669	0.0199336	1.36e-06	7456	23.2744
genus.Holdemanella.id.11393.summary.txt.gz	rs4541991	C	T	-0.0927334	0.0194435	2.1e-06	7657	22.747
genus.Holdemanella.id.11393.summary.txt.gz	rs1830029	G	C	-0.0954096	0.021093	5.35e-06	7456	20.46
genus.Holdemanella.id.11393.summary.txt.gz	rs12513188	A	G	0.0903906	0.0195276	4.65e-06	7700	21.4263
genus.Holdemanella.id.11393.summary.txt.gz	rs12415649	C	G	0.0839384	0.0190567	7.88e-06	7662	19.4011
genus.Holdemanella.id.11393.summary.txt.gz	rs1926302	A	G	-0.107972	0.0231421	7.5e-06	7702	21.7679
genus.Holdemanella.id.11393.summary.txt.gz	rs17586763	C	T	-0.227285	0.0510135	7.72e-06	3817	19.8504
genus.Holdemanella.id.11393.summary.txt.gz	rs8113760	A	G	0.078999	0.01734	4.62e-06	7456	20.7559
genus.Holdemanella.id.11393.summary.txt.gz	rs34187114	A	C	-0.104505	0.022601	5.13e-06	7704	21.3807
genus.Holdemanella.id.11393.summary.txt.gz	rs35228298	A	G	0.0934832	0.0202886	7.3e-06	7456	21.2307
genus.Holdemanella.id.11393.summary.txt.gz	rs62113381	C	T	-0.105447	0.0232029	5.54e-06	7310	20.6531
genus.Holdemania.id.2157.summary.txt.gz	rs1867876	C	T	0.0842919	0.0162192	2.74e-07	9109	27.0093
genus.Holdemania.id.2157.summary.txt.gz	rs9500080	T	C	0.0926764	0.0178886	4.09e-07	9106	26.8402
genus.Holdemania.id.2157.summary.txt.gz	rs6133067	C	T	0.0910829	0.0178561	5.17e-07	8863	26.0196
genus.Holdemania.id.2157.summary.txt.gz	rs150096134	A	T	0.162139	0.0332089	2.38e-06	6906	23.8378
genus.Holdemania.id.2157.summary.txt.gz	rs41438744	G	C	-0.12487	0.027013	2.44e-06	8839	21.3686
genus.Holdemania.id.2157.summary.txt.gz	rs77293403	G	A	0.164556	0.0341775	1.77e-06	7585	23.182
genus.Holdemania.id.2157.summary.txt.gz	rs80149660	T	C	-0.232987	0.0519183	6.04e-06	3283	20.1383
genus.Holdemania.id.2157.summary.txt.gz	rs116500994	T	G	-0.13755	0.0293386	2.34e-06	8432	21.9809
genus.Holdemania.id.2157.summary.txt.gz	rs55888180	G	C	0.128671	0.0282795	5.89e-06	8464	20.7023
genus.Holdemania.id.2157.summary.txt.gz	rs4146507	T	C	0.079488	0.0177002	7.23e-06	9108	20.1672
genus.Holdemania.id.2157.summary.txt.gz	rs111745969	G	A	0.120677	0.0265781	3.71e-06	8233	20.6158
genus.Holdemania.id.2157.summary.txt.gz	rs113593397	G	A	-0.128935	0.0282526	9.36e-06	8296	20.8268
genus.Holdemania.id.2157.summary.txt.gz	rs10885477	C	T	-0.135137	0.0301894	8.6e-06	8690	20.0372
genus.Holdemania.id.2157.summary.txt.gz	rs9529719	C	T	0.074038	0.0160494	5.97e-06	9107	21.2809
genus.Holdemania.id.2157.summary.txt.gz	rs967319	C	T	0.0788638	0.0176744	8.38e-06	9108	19.9098
genus.Holdemania.id.2157.summary.txt.gz	rs12701617	G	A	-0.0660617	0.0149427	9.52e-06	9106	19.5453
genus.Holdemania.id.2157.summary.txt.gz	rs73139538	A	G	-0.148594	0.0327469	7.77e-06	8095	20.5901
genus.Holdemania.id.2157.summary.txt.gz	rs11080063	A	G	-0.0665238	0.0149837	6.67e-06	9103	19.7113
genus.Howardella.id.2000.summary.txt.gz	rs901099	G	T	-0.12718	0.0250924	6.53e-07	3647	25.6894
genus.Howardella.id.2000.summary.txt.gz	rs1484873	G	A	-0.227831	0.046335	2.56e-06	3608	24.1773
genus.Howardella.id.2000.summary.txt.gz	rs17167098	A	G	-0.169366	0.0352068	1.12e-06	3586	23.1419
genus.Howardella.id.2000.summary.txt.gz	rs609430	G	T	-0.112045	0.0239328	3.34e-06	3798	21.918
genus.Howardella.id.2000.summary.txt.gz	rs36081916	C	T	-0.18123	0.0402987	4.7e-06	3216	20.2244
genus.Howardella.id.2000.summary.txt.gz	rs12452946	G	A	-0.105833	0.0228941	3.8e-06	3800	21.3696
genus.Howardella.id.2000.summary.txt.gz	rs61771805	T	A	-0.136779	0.0296811	4.03e-06	3612	21.2362
genus.Howardella.id.2000.summary.txt.gz	rs672217	A	G	0.164146	0.0349993	3.52e-06	3611	21.9959
genus.Howardella.id.2000.summary.txt.gz	rs3791893	G	A	0.147035	0.034023	9.5e-06	3795	18.6766
genus.Howardella.id.2000.summary.txt.gz	rs10048062	T	C	-0.147352	0.0336531	8.59e-06	3800	19.1718
genus.Howardella.id.2000.summary.txt.gz	rs2154047	A	C	-0.192557	0.0420093	9.97e-06	3623	21.0101
genus.Hungatella.id.11306.summary.txt.gz	rs13128780	C	T	-0.149725	0.0312777	1.75e-06	3999	22.915
genus.Hungatella.id.11306.summary.txt.gz	rs72759041	T	G	-0.126025	0.0282242	3.86e-06	3910	19.9374
genus.Hungatella.id.11306.summary.txt.gz	rs10044993	A	C	0.139547	0.0316748	8.07e-06	4209	19.4095
genus.Hungatella.id.11306.summary.txt.gz	rs13249325	G	T	-0.100023	0.0225883	9.69e-06	4209	19.6078
genus.Hungatella.id.11306.summary.txt.gz	rs17092615	A	G	0.152235	0.0337867	7.38e-06	4009	20.3018
genus.Intestinibacter.id.11345.summary.txt.gz	rs10805326	A	G	0.0775151	0.0139665	3.55e-08	12303	30.8034
genus.Intestinibacter.id.11345.summary.txt.gz	rs4327025	A	G	-0.0810346	0.0154397	1.64e-07	12303	27.5464
genus.Intestinibacter.id.11345.summary.txt.gz	rs478972	C	T	-0.142681	0.0297116	1.82e-06	10333	23.0611
genus.Intestinibacter.id.11345.summary.txt.gz	rs6875660	T	C	0.0890455	0.0193905	3.06e-06	12293	21.0885
genus.Intestinibacter.id.11345.summary.txt.gz	rs16938435	C	T	-0.112189	0.0235439	1.8e-06	12303	22.706
genus.Intestinibacter.id.11345.summary.txt.gz	rs6062862	G	A	0.0924508	0.0204658	6.68e-06	12189	20.4063
genus.Intestinibacter.id.11345.summary.txt.gz	rs118030283	A	G	-0.151829	0.0324471	2.67e-06	8830	21.8956
genus.Intestinibacter.id.11345.summary.txt.gz	rs11109097	T	C	0.0624272	0.0138539	5.49e-06	11886	20.305
genus.Intestinibacter.id.11345.summary.txt.gz	rs9348442	T	C	0.099082	0.0221625	6.26e-06	12303	19.9871
genus.Intestinibacter.id.11345.summary.txt.gz	rs447950	G	A	0.0628342	0.0136652	5.64e-06	12303	21.1426
genus.Intestinibacter.id.11345.summary.txt.gz	rs62430350	C	T	0.151096	0.0351476	6.84e-06	7650	18.4805
genus.Intestinibacter.id.11345.summary.txt.gz	rs2702387	G	A	0.0608559	0.0132145	4.26e-06	12291	21.2081
genus.Intestinibacter.id.11345.summary.txt.gz	rs68093214	T	C	0.0662258	0.0149877	9.26e-06	11886	19.5246
genus.Intestinibacter.id.11345.summary.txt.gz	rs2098844	T	C	-0.0575295	0.0128416	6.79e-06	12291	20.0699
genus.Intestinibacter.id.11345.summary.txt.gz	rs893394	A	G	0.0583322	0.0130729	7.85e-06	11886	19.9099
genus.Intestinimonas.id.2062.summary.txt.gz	rs11258178	G	A	0.0660742	0.0134139	6.98e-07	11766	24.2636
genus.Intestinimonas.id.2062.summary.txt.gz	rs12226153	G	A	-0.151142	0.0306922	5.12e-07	9023	24.2502
genus.Intestinimonas.id.2062.summary.txt.gz	rs4784055	C	T	-0.175324	0.038599	8.72e-07	3193	20.6315
genus.Intestinimonas.id.2062.summary.txt.gz	rs716604	G	A	0.0818068	0.0165992	8.57e-07	12090	24.2886
genus.Intestinimonas.id.2062.summary.txt.gz	rs2930225	T	G	0.0729524	0.0152948	1.35e-06	12003	22.7504
genus.Intestinimonas.id.2062.summary.txt.gz	rs62240188	A	G	0.130074	0.0267179	2.2e-06	10252	23.7014
genus.Intestinimonas.id.2062.summary.txt.gz	rs2731794	T	C	0.120632	0.0257529	1.92e-06	11079	21.9418
genus.Intestinimonas.id.2062.summary.txt.gz	rs7170984	C	T	-0.0658116	0.0140767	2.98e-06	12090	21.8575
genus.Intestinimonas.id.2062.summary.txt.gz	rs10262702	C	T	0.0918017	0.0194885	2.06e-06	11766	22.1894
genus.Intestinimonas.id.2062.summary.txt.gz	rs12566247	A	T	0.0637084	0.0135355	2.19e-06	12076	22.1535
genus.Intestinimonas.id.2062.summary.txt.gz	rs1859797	A	G	0.060368	0.0131793	4.12e-06	11766	20.9812
genus.Intestinimonas.id.2062.summary.txt.gz	rs11928843	A	G	-0.0607331	0.0132035	4.21e-06	11766	21.1578
genus.Intestinimonas.id.2062.summary.txt.gz	rs17067892	T	C	0.107194	0.0250013	6.38e-06	11544	18.3828
genus.Intestinimonas.id.2062.summary.txt.gz	rs72982915	T	C	0.183158	0.0402743	4.91e-06	5591	20.6822
genus.Intestinimonas.id.2062.summary.txt.gz	rs994794	C	G	-0.141905	0.0315074	7.31e-06	9250	20.2848
genus.Intestinimonas.id.2062.summary.txt.gz	rs4113676	C	A	-0.218507	0.0490152	7.42e-06	3170	19.8733
genus.Intestinimonas.id.2062.summary.txt.gz	rs62427239	A	C	0.162658	0.0367647	9.41e-06	6385	19.5744
genus.Intestinimonas.id.2062.summary.txt.gz	rs2276760	G	A	-0.0685233	0.0152546	7.84e-06	12081	20.178
genus.Intestinimonas.id.2062.summary.txt.gz	rs6934519	T	C	0.0692373	0.0151154	8.57e-06	12089	20.9818
genus.Intestinimonas.id.2062.summary.txt.gz	rs1000888	G	C	-0.0585038	0.013219	9.71e-06	12090	19.5871
genus.Lachnoclostridium.id.11308.summary.txt.gz	rs6112314	C	A	-0.0561715	0.0108174	2.43e-07	17842	26.964
genus.Lachnoclostridium.id.11308.summary.txt.gz	rs62285313	G	A	0.0864203	0.0181565	1.58e-06	16991	22.6551
genus.Lachnoclostridium.id.11308.summary.txt.gz	rs78068103	G	A	0.0886199	0.0194248	3.67e-06	17477	20.8137
genus.Lachnoclostridium.id.11308.summary.txt.gz	rs615997	C	T	0.0511752	0.0106491	2.03e-06	17911	23.0939
genus.Lachnoclostridium.id.11308.summary.txt.gz	rs61915992	T	A	0.0803876	0.0172209	2.67e-06	16773	21.7905
genus.Lachnoclostridium.id.11308.summary.txt.gz	rs789029	T	C	-0.0641289	0.0137974	3.75e-06	17922	21.6029
genus.Lachnoclostridium.id.11308.summary.txt.gz	rs12566975	C	T	-0.0468097	0.0105787	9.57e-06	17921	19.5798
genus.Lachnoclostridium.id.11308.summary.txt.gz	rs4738679	A	G	-0.0520267	0.011404	4.42e-06	17921	20.813
genus.Lachnoclostridium.id.11308.summary.txt.gz	rs1031599	T	G	-0.078627	0.0175644	6.31e-06	17398	20.039
genus.Lachnoclostridium.id.11308.summary.txt.gz	rs72829893	T	G	0.117472	0.0268103	5.58e-06	12404	19.1985
genus.Lachnoclostridium.id.11308.summary.txt.gz	rs3821998	A	C	-0.0864066	0.0192519	6.72e-06	17920	20.1439
genus.Lachnoclostridium.id.11308.summary.txt.gz	rs2385421	G	A	0.0746186	0.0180734	7.14e-06	17903	17.0457
genus.Lachnoclostridium.id.11308.summary.txt.gz	rs1528479	A	G	-0.0497798	0.0111919	9.64e-06	17477	19.7832
genus.Lachnoclostridium.id.11308.summary.txt.gz	rs1997204	C	T	-0.108075	0.0242022	5.97e-06	14138	19.9406
genus.Lachnoclostridium.id.11308.summary.txt.gz	rs62028349	C	G	0.0469989	0.0105971	9.17e-06	17922	19.6699
genus.Lachnospira.id.2004.summary.txt.gz	rs13157098	G	A	-0.0768058	0.0155312	5.99e-07	15947	24.4556
genus.Lachnospira.id.2004.summary.txt.gz	rs4923324	A	G	-0.0617321	0.0133387	2.44e-06	16490	21.4189
genus.Lachnospira.id.2004.summary.txt.gz	rs56791201	C	T	0.051823	0.0110697	2.93e-06	16486	21.9167
genus.Lachnospira.id.2004.summary.txt.gz	rs2326833	G	C	-0.078495	0.017109	4.6e-06	15632	21.0491
genus.Lachnospira.id.2004.summary.txt.gz	rs4686798	C	T	0.0531826	0.0113747	2.74e-06	16497	21.8603
genus.Lachnospira.id.2004.summary.txt.gz	rs159484	A	G	0.0794668	0.0176999	6.68e-06	16487	20.1573
genus.Lachnospira.id.2004.summary.txt.gz	rs2520509	G	A	0.0519063	0.011578	7.42e-06	16500	20.099
genus.LachnospiraceaeFCS020group.id.11314.summary.txt.gz	rs7249113	A	G	0.0679483	0.0133496	3.72e-07	13534	25.9073
genus.LachnospiraceaeFCS020group.id.11314.summary.txt.gz	rs12078956	G	C	0.106101	0.0222904	2.15e-06	13101	22.657
genus.LachnospiraceaeFCS020group.id.11314.summary.txt.gz	rs369444	G	C	0.125481	0.0259008	3.15e-06	12465	23.471
genus.LachnospiraceaeFCS020group.id.11314.summary.txt.gz	rs72793667	G	A	-0.116881	0.0246589	1.63e-06	12396	22.4667
genus.LachnospiraceaeFCS020group.id.11314.summary.txt.gz	rs1363769	C	T	-0.200628	0.0449372	1.58e-06	3555	19.933
genus.LachnospiraceaeFCS020group.id.11314.summary.txt.gz	rs10093861	A	G	-0.0568869	0.0121152	3.06e-06	13772	22.0477
genus.LachnospiraceaeFCS020group.id.11314.summary.txt.gz	rs9788306	T	C	-0.062804	0.0130744	1.39e-06	13772	23.0743
genus.LachnospiraceaeFCS020group.id.11314.summary.txt.gz	rs62140927	T	C	0.0613709	0.0131055	2.38e-06	13771	21.929
genus.LachnospiraceaeFCS020group.id.11314.summary.txt.gz	rs113859143	C	G	-0.108906	0.0242055	2.55e-06	13238	20.2432
genus.LachnospiraceaeFCS020group.id.11314.summary.txt.gz	rs9919338	C	G	-0.0553339	0.0120621	4.91e-06	13768	21.0443
genus.LachnospiraceaeFCS020group.id.11314.summary.txt.gz	rs35035870	C	T	-0.190615	0.0414403	2.62e-06	5642	21.1578
genus.LachnospiraceaeFCS020group.id.11314.summary.txt.gz	rs2862811	C	T	0.0564927	0.0121736	3.92e-06	13772	21.5351
genus.LachnospiraceaeFCS020group.id.11314.summary.txt.gz	rs1254846	A	G	0.105963	0.0232501	5.6e-06	13172	20.7709
genus.LachnospiraceaeFCS020group.id.11314.summary.txt.gz	rs4452603	G	T	0.0604208	0.0135965	8.98e-06	13487	19.748
genus.LachnospiraceaeFCS020group.id.11314.summary.txt.gz	rs2322265	T	C	-0.0666305	0.0141577	5.21e-06	13772	22.1495
genus.LachnospiraceaeFCS020group.id.11314.summary.txt.gz	rs3999074	T	G	-0.0550587	0.0121847	6.55e-06	13772	20.4185
genus.LachnospiraceaeFCS020group.id.11314.summary.txt.gz	rs9308097	G	A	0.055381	0.0123659	7.47e-06	13542	20.0571
genus.LachnospiraceaeNC2004group.id.11316.summary.txt.gz	rs6116753	A	G	0.0994748	0.0209139	2.92e-06	6278	22.6233
genus.LachnospiraceaeNC2004group.id.11316.summary.txt.gz	rs3756315	G	A	-0.0883469	0.0188397	3.33e-06	6328	21.9905
genus.LachnospiraceaeNC2004group.id.11316.summary.txt.gz	rs12127733	A	G	0.115182	0.0246006	3.11e-06	6226	21.9217
genus.LachnospiraceaeNC2004group.id.11316.summary.txt.gz	rs17067076	A	G	-0.154631	0.0352194	5.61e-06	4449	19.2767
genus.LachnospiraceaeNC2004group.id.11316.summary.txt.gz	rs1331592	G	C	0.0948806	0.0208369	5.34e-06	6328	20.7343
genus.LachnospiraceaeNC2004group.id.11316.summary.txt.gz	rs1928659	C	T	0.102522	0.0226445	6.17e-06	5516	20.4978
genus.LachnospiraceaeNC2004group.id.11316.summary.txt.gz	rs1929743	C	T	0.0837206	0.0190318	9.06e-06	6330	19.351
genus.LachnospiraceaeNC2004group.id.11316.summary.txt.gz	rs12863463	A	G	-0.156365	0.0345372	6.04e-06	5516	20.4977
genus.LachnospiraceaeNC2004group.id.11316.summary.txt.gz	rs117467633	C	T	-0.169687	0.0383169	9.13e-06	5077	19.6119
genus.LachnospiraceaeNC2004group.id.11316.summary.txt.gz	rs12208226	A	C	-0.154739	0.0340372	9.75e-06	5620	20.6677
genus.LachnospiraceaeND3007group.id.11317.summary.txt.gz	rs9932954	G	A	-0.0561864	0.0115984	1.25e-06	15222	23.4674
genus.LachnospiraceaeND3007group.id.11317.summary.txt.gz	rs13110238	G	C	-0.0636978	0.0142041	4.48e-06	15019	20.1104
genus.LachnospiraceaeND3007group.id.11317.summary.txt.gz	rs72776675	C	T	-0.0647067	0.014797	8.72e-06	15302	19.1228
genus.LachnospiraceaeND3007group.id.11317.summary.txt.gz	rs2861203	A	G	0.0572304	0.0127279	7.37e-06	15305	20.2181
genus.LachnospiraceaeNK4A136group.id.11319.summary.txt.gz	rs12362320	C	G	0.0573168	0.0115466	8.04e-07	16764	24.6407
genus.LachnospiraceaeNK4A136group.id.11319.summary.txt.gz	rs954878	G	A	-0.0520656	0.0109082	1.78e-06	17227	22.7821
genus.LachnospiraceaeNK4A136group.id.11319.summary.txt.gz	rs7832116	G	A	-0.0714756	0.0151703	3.57e-06	17219	22.1987
genus.LachnospiraceaeNK4A136group.id.11319.summary.txt.gz	rs7616165	T	G	-0.230542	0.0483465	2.77e-06	4094	22.739
genus.LachnospiraceaeNK4A136group.id.11319.summary.txt.gz	rs76193507	G	A	-0.22973	0.0499776	2.93e-06	3578	21.1293
genus.LachnospiraceaeNK4A136group.id.11319.summary.txt.gz	rs11263806	G	A	-0.0524615	0.0116758	5.07e-06	17236	20.1887
genus.LachnospiraceaeNK4A136group.id.11319.summary.txt.gz	rs73044693	G	A	-0.10758	0.0229884	3.57e-06	12773	21.9
genus.LachnospiraceaeNK4A136group.id.11319.summary.txt.gz	rs160061	G	A	0.0513831	0.0108094	2.12e-06	17234	22.5963
genus.LachnospiraceaeNK4A136group.id.11319.summary.txt.gz	rs7073658	G	T	-0.0499621	0.0109693	5.27e-06	17236	20.7456
genus.LachnospiraceaeNK4A136group.id.11319.summary.txt.gz	rs68104925	C	T	-0.0549104	0.0115385	2.37e-06	17227	22.647
genus.LachnospiraceaeNK4A136group.id.11319.summary.txt.gz	rs12611395	G	A	-0.0902532	0.0199652	5.83e-06	16486	20.4351
genus.LachnospiraceaeNK4A136group.id.11319.summary.txt.gz	rs2880566	C	T	0.0599578	0.0134693	5.61e-06	17232	19.8155
genus.LachnospiraceaeNK4A136group.id.11319.summary.txt.gz	rs28540839	C	A	0.0508285	0.0110591	9.34e-06	16764	21.1239
genus.LachnospiraceaeNK4A136group.id.11319.summary.txt.gz	rs59805249	C	T	0.0936162	0.0207982	9.45e-06	15195	20.2605
genus.LachnospiraceaeNK4A136group.id.11319.summary.txt.gz	rs10952110	T	G	0.0487709	0.0109614	9.08e-06	16764	19.7964
genus.LachnospiraceaeNK4A136group.id.11319.summary.txt.gz	rs4955932	C	T	-0.0492283	0.0109388	7.05e-06	17236	20.2531
genus.LachnospiraceaeUCG001.id.11321.summary.txt.gz	rs437876	C	T	0.0784637	0.0144768	7.17e-08	10150	29.3761
genus.LachnospiraceaeUCG001.id.11321.summary.txt.gz	rs985416	T	C	0.0970258	0.0181807	1.46e-07	9917	28.4809
genus.LachnospiraceaeUCG001.id.11321.summary.txt.gz	rs2050911	A	G	0.0751466	0.0153934	1.11e-06	10148	23.8313
genus.LachnospiraceaeUCG001.id.11321.summary.txt.gz	rs10815577	G	C	-0.0683706	0.0143691	1.72e-06	10149	22.6403
genus.LachnospiraceaeUCG001.id.11321.summary.txt.gz	rs573933	C	T	-0.107898	0.0232346	3.11e-06	10150	21.5655
genus.LachnospiraceaeUCG001.id.11321.summary.txt.gz	rs78848836	G	A	-0.118868	0.0259753	3.38e-06	9506	20.9415
genus.LachnospiraceaeUCG001.id.11321.summary.txt.gz	rs9403580	T	C	0.107801	0.0229777	3.47e-06	10095	22.0104
genus.LachnospiraceaeUCG001.id.11321.summary.txt.gz	rs7213933	A	T	-0.0816269	0.01838	9.02e-06	9961	19.7231
genus.LachnospiraceaeUCG001.id.11321.summary.txt.gz	rs8104225	G	A	0.0892098	0.0197665	8.04e-06	9908	20.3688
genus.LachnospiraceaeUCG001.id.11321.summary.txt.gz	rs74034332	A	G	0.168045	0.0382637	3.33e-06	6004	19.2877
genus.LachnospiraceaeUCG001.id.11321.summary.txt.gz	rs62496417	G	T	-0.0748504	0.0165681	5.88e-06	10150	20.4101
genus.LachnospiraceaeUCG001.id.11321.summary.txt.gz	rs2371284	C	T	-0.0761893	0.0170127	7.56e-06	9961	20.0559
genus.LachnospiraceaeUCG001.id.11321.summary.txt.gz	rs12131224	T	C	0.117095	0.02591	7.4e-06	9676	20.4243
genus.LachnospiraceaeUCG001.id.11321.summary.txt.gz	rs4981345	C	T	-0.0681973	0.0149831	6.09e-06	9961	20.7171
genus.LachnospiraceaeUCG001.id.11321.summary.txt.gz	rs79476906	A	T	-0.087088	0.0197008	8.27e-06	9917	19.541
genus.LachnospiraceaeUCG001.id.11321.summary.txt.gz	rs7341608	C	T	-0.0784757	0.0177648	9.48e-06	9917	19.5142
genus.LachnospiraceaeUCG004.id.11324.summary.txt.gz	rs12747809	A	G	-0.062197	0.0125685	8.65e-07	14464	24.4892
genus.LachnospiraceaeUCG004.id.11324.summary.txt.gz	rs2882478	A	G	-0.0577091	0.0118338	1.21e-06	14466	23.7814
genus.LachnospiraceaeUCG004.id.11324.summary.txt.gz	rs12673420	A	G	0.0554351	0.0118375	2.98e-06	14463	21.9305
genus.LachnospiraceaeUCG004.id.11324.summary.txt.gz	rs2444793	T	C	-0.0542433	0.0118188	4.77e-06	14463	21.0644
genus.LachnospiraceaeUCG004.id.11324.summary.txt.gz	rs2726805	G	A	0.0548397	0.0120844	6.3e-06	14466	20.5938
genus.LachnospiraceaeUCG004.id.11324.summary.txt.gz	rs11128180	G	A	0.0648288	0.0140126	4.52e-06	14466	21.4041
genus.LachnospiraceaeUCG004.id.11324.summary.txt.gz	rs12202257	A	G	-0.0550876	0.0124186	7.03e-06	14448	19.6773
genus.LachnospiraceaeUCG004.id.11324.summary.txt.gz	rs12894272	G	A	0.0579792	0.0125229	4.34e-06	14463	21.4356
genus.LachnospiraceaeUCG004.id.11324.summary.txt.gz	rs233486	G	A	-0.0799088	0.017766	6.28e-06	13710	20.2307
genus.LachnospiraceaeUCG004.id.11324.summary.txt.gz	rs35182105	G	A	-0.109724	0.024221	4.87e-06	13170	20.5221
genus.LachnospiraceaeUCG004.id.11324.summary.txt.gz	rs6656451	T	C	-0.05436	0.011947	5.57e-06	14458	20.7034
genus.LachnospiraceaeUCG004.id.11324.summary.txt.gz	rs12072562	C	T	0.133104	0.0303566	7.07e-06	9176	19.2254
genus.LachnospiraceaeUCG004.id.11324.summary.txt.gz	rs2706242	C	G	-0.0901399	0.0199712	9.84e-06	14026	20.3716
genus.LachnospiraceaeUCG004.id.11324.summary.txt.gz	rs62256516	A	G	0.0592366	0.0132222	9.85e-06	14026	20.0711
genus.LachnospiraceaeUCG004.id.11324.summary.txt.gz	rs7629954	G	A	0.108441	0.023825	5.77e-06	12568	20.7167
genus.LachnospiraceaeUCG008.id.11328.summary.txt.gz	rs10793103	T	C	0.0974344	0.0181279	9.35e-08	7014	28.8887
genus.LachnospiraceaeUCG008.id.11328.summary.txt.gz	rs9873555	C	G	-0.121162	0.0233467	2.41e-07	6577	26.9327
genus.LachnospiraceaeUCG008.id.11328.summary.txt.gz	rs13024781	C	T	-0.0798769	0.0168846	2.29e-06	7016	22.3801
genus.LachnospiraceaeUCG008.id.11328.summary.txt.gz	rs10741777	C	T	-0.0973842	0.0194791	7.69e-07	7014	24.9941
genus.LachnospiraceaeUCG008.id.11328.summary.txt.gz	rs955844	C	A	0.112064	0.0228369	1.81e-06	6863	24.0801
genus.LachnospiraceaeUCG008.id.11328.summary.txt.gz	rs67078837	C	T	-0.0845848	0.0170693	7.68e-07	7016	24.5559
genus.LachnospiraceaeUCG008.id.11328.summary.txt.gz	rs10751237	C	A	-0.082075	0.0174377	3.17e-06	6930	22.1535
genus.LachnospiraceaeUCG008.id.11328.summary.txt.gz	rs62277846	T	C	0.102292	0.0212319	1.59e-06	7016	23.2118
genus.LachnospiraceaeUCG008.id.11328.summary.txt.gz	rs10801803	A	G	-0.117029	0.0243085	1.4e-06	7017	23.1778
genus.LachnospiraceaeUCG008.id.11328.summary.txt.gz	rs61944774	G	A	0.179838	0.0393797	6.34e-06	6000	20.8554
genus.LachnospiraceaeUCG008.id.11328.summary.txt.gz	rs75356640	A	G	0.136523	0.0303128	9.83e-06	6423	20.2844
genus.LachnospiraceaeUCG008.id.11328.summary.txt.gz	rs11236216	C	T	0.083842	0.0176709	2.35e-06	6930	22.5117
genus.LachnospiraceaeUCG008.id.11328.summary.txt.gz	rs57254474	A	G	0.0886511	0.0199045	6.92e-06	7017	19.8365
genus.LachnospiraceaeUCG008.id.11328.summary.txt.gz	rs57091572	G	A	-0.110443	0.0235801	2.86e-06	6950	21.9372
genus.LachnospiraceaeUCG010.id.11330.summary.txt.gz	rs11192447	G	A	0.126592	0.024345	4.69e-07	12695	27.0392
genus.LachnospiraceaeUCG010.id.11330.summary.txt.gz	rs9981767	C	A	0.0655062	0.0131994	9.96e-07	12816	24.6295
genus.LachnospiraceaeUCG010.id.11330.summary.txt.gz	rs74315802	T	G	0.0867262	0.0183477	3.19e-06	12715	22.3428
genus.LachnospiraceaeUCG010.id.11330.summary.txt.gz	rs12346653	T	C	0.0657686	0.0139569	2.7e-06	12816	22.2053
genus.LachnospiraceaeUCG010.id.11330.summary.txt.gz	rs10414815	C	T	0.10453	0.0230253	4.24e-06	11564	20.6096
genus.LachnospiraceaeUCG010.id.11330.summary.txt.gz	rs72761829	T	A	0.111884	0.0238893	2.58e-06	11488	21.9344
genus.LachnospiraceaeUCG010.id.11330.summary.txt.gz	rs72894957	A	G	0.222263	0.0486425	5.68e-06	4316	20.8786
genus.LachnospiraceaeUCG010.id.11330.summary.txt.gz	rs336138	T	G	0.0779543	0.0171865	7.48e-06	13236	20.5733
genus.LachnospiraceaeUCG010.id.11330.summary.txt.gz	rs4576377	C	A	-0.0572001	0.0127043	7.63e-06	13225	20.2718
genus.LachnospiraceaeUCG010.id.11330.summary.txt.gz	rs2833528	T	C	-0.0562148	0.0127763	9.92e-06	13233	19.3594
genus.LachnospiraceaeUCG010.id.11330.summary.txt.gz	rs1408275	T	A	-0.0615563	0.0138733	8.05e-06	12816	19.6872
genus.LachnospiraceaeUCG010.id.11330.summary.txt.gz	rs2153460	T	A	-0.0684038	0.0156562	9.17e-06	13236	19.0893
genus.LachnospiraceaeUCG010.id.11330.summary.txt.gz	rs17730011	A	G	-0.0702357	0.015706	7.85e-06	13226	19.9979
genus.Lactobacillus.id.1837.summary.txt.gz	rs921925	C	A	0.0985077	0.0203229	9.72e-07	6952	23.4947
genus.Lactobacillus.id.1837.summary.txt.gz	rs16861661	A	G	-0.183147	0.038148	1.28e-06	5325	23.0492
genus.Lactobacillus.id.1837.summary.txt.gz	rs768253	G	T	-0.079195	0.0171791	4.25e-06	6958	21.2518
genus.Lactobacillus.id.1837.summary.txt.gz	rs11674854	T	C	-0.0852686	0.0176504	1.59e-06	6655	23.3384
genus.Lactobacillus.id.1837.summary.txt.gz	rs328312	A	T	0.0815092	0.0169441	1.41e-06	6950	23.1406
genus.Lactobacillus.id.1837.summary.txt.gz	rs6092149	T	A	-0.0801344	0.017149	3.29e-06	6906	21.8355
genus.Lactobacillus.id.1837.summary.txt.gz	rs75127669	A	C	0.139784	0.0310414	6.83e-06	6840	20.2783
genus.Lactobacillus.id.1837.summary.txt.gz	rs77478751	G	A	-0.219886	0.0475759	7.33e-06	3669	21.3609
genus.Lactobacillus.id.1837.summary.txt.gz	rs1530559	A	G	0.0804001	0.0178207	4.93e-06	6655	20.3545
genus.Lactobacillus.id.1837.summary.txt.gz	rs62314653	A	C	0.187692	0.0394585	2.24e-06	5944	22.6262
genus.Lactobacillus.id.1837.summary.txt.gz	rs7399658	A	G	-0.107134	0.0221883	3.12e-06	6613	23.3134
genus.Lactobacillus.id.1837.summary.txt.gz	rs12693845	T	C	-0.0805447	0.0177429	8.96e-06	6958	20.6075
genus.Lactococcus.id.1851.summary.txt.gz	rs34757988	C	G	0.122294	0.0228976	8.95e-08	4055	28.5252
genus.Lactococcus.id.1851.summary.txt.gz	rs757872	C	G	0.140799	0.027582	4.37e-07	3792	26.0585
genus.Lactococcus.id.1851.summary.txt.gz	rs123059	C	T	-0.13671	0.0274694	1.27e-06	3760	24.7686
genus.Lactococcus.id.1851.summary.txt.gz	rs4766997	T	C	0.114599	0.023839	2.06e-06	4053	23.1093
genus.Lactococcus.id.1851.summary.txt.gz	rs10417872	G	T	0.118306	0.024522	1.29e-06	4056	23.2756
genus.Lactococcus.id.1851.summary.txt.gz	rs6674304	T	C	0.200758	0.0442121	6.18e-06	3869	20.6187
genus.Lactococcus.id.1851.summary.txt.gz	rs7992246	C	T	0.104232	0.0230786	4.45e-06	4057	20.3977
genus.Lactococcus.id.1851.summary.txt.gz	rs55910161	T	C	0.146426	0.0307367	2.36e-06	3836	22.6946
genus.Lactococcus.id.1851.summary.txt.gz	rs12621813	A	G	0.108423	0.0239978	6.61e-06	4057	20.4125
genus.Lactococcus.id.1851.summary.txt.gz	rs2293361	T	C	-0.199221	0.0430969	1.4e-06	3787	21.3687
genus.Lactococcus.id.1851.summary.txt.gz	rs17168302	A	G	0.191857	0.0424761	6.29e-06	4023	20.4016
genus.Marvinbryantia.id.2005.summary.txt.gz	rs61884471	A	G	0.124426	0.0248431	1.01e-06	11559	25.0849
genus.Marvinbryantia.id.2005.summary.txt.gz	rs2724813	G	A	-0.0840769	0.0167551	6.28e-07	11610	25.1803
genus.Marvinbryantia.id.2005.summary.txt.gz	rs1187983	T	C	-0.0935456	0.0193174	2.02e-06	11896	23.4502
genus.Marvinbryantia.id.2005.summary.txt.gz	rs2842896	T	C	-0.0649396	0.0131146	7.25e-07	11709	24.5192
genus.Marvinbryantia.id.2005.summary.txt.gz	rs11645029	C	G	-0.060618	0.0131551	4.15e-06	11709	21.2331
genus.Marvinbryantia.id.2005.summary.txt.gz	rs12963345	C	G	-0.059681	0.0132289	6.6e-06	11709	20.353
genus.Marvinbryantia.id.2005.summary.txt.gz	rs2863363	G	A	0.0634861	0.0136323	3.11e-06	11950	21.688
genus.Marvinbryantia.id.2005.summary.txt.gz	rs72948274	C	A	-0.126354	0.0272212	3.26e-06	11561	21.5459
genus.Marvinbryantia.id.2005.summary.txt.gz	rs3991048	T	G	0.0591462	0.0132536	7.09e-06	11939	19.9153
genus.Marvinbryantia.id.2005.summary.txt.gz	rs146541147	A	G	0.118845	0.0268423	6.86e-06	10778	19.6031
genus.Marvinbryantia.id.2005.summary.txt.gz	rs11620597	C	T	0.119479	0.0271688	7.8e-06	11031	19.3395
genus.Marvinbryantia.id.2005.summary.txt.gz	rs8006832	T	G	-0.0952415	0.0216699	6.58e-06	11412	19.317
genus.Marvinbryantia.id.2005.summary.txt.gz	rs3125832	C	A	0.0679323	0.015012	5.03e-06	11709	20.4774
genus.Methanobrevibacter.id.123.summary.txt.gz	rs76029318	C	T	0.222849	0.0454319	1.08e-06	3387	24.0602
genus.Methanobrevibacter.id.123.summary.txt.gz	rs10202904	G	T	-0.112811	0.0239106	3.09e-06	3583	22.2598
genus.Methanobrevibacter.id.123.summary.txt.gz	rs894996	A	C	0.214213	0.0456045	3.82e-06	3479	22.0635
genus.Methanobrevibacter.id.123.summary.txt.gz	rs11018665	T	A	0.113013	0.0254343	7.03e-06	3586	19.7433
genus.Methanobrevibacter.id.123.summary.txt.gz	rs1334944	C	T	0.115197	0.0255492	7.61e-06	3586	20.3293
genus.Methanobrevibacter.id.123.summary.txt.gz	rs6776814	C	T	-0.188956	0.0419905	8.05e-06	3283	20.2498
genus.Methanobrevibacter.id.123.summary.txt.gz	rs4779844	C	G	0.109639	0.0247979	9.28e-06	3585	19.5478
genus.Methanobrevibacter.id.123.summary.txt.gz	rs4802933	G	A	-0.135628	0.0308139	9.74e-06	3586	19.3735
genus.Odoribacter.id.952.summary.txt.gz	rs503751	G	C	0.0618294	0.0118887	2.08e-07	14218	27.0474
genus.Odoribacter.id.952.summary.txt.gz	rs77779484	A	G	-0.133489	0.0268526	6.56e-07	11935	24.7127
genus.Odoribacter.id.952.summary.txt.gz	rs10423795	T	C	0.0550695	0.0121164	6.58e-06	14135	20.6573
genus.Odoribacter.id.952.summary.txt.gz	rs6856150	A	G	0.0881922	0.0194146	6.06e-06	14597	20.6349
genus.Odoribacter.id.952.summary.txt.gz	rs10093869	G	A	-0.0577795	0.0125389	3.67e-06	14218	21.2337
genus.Odoribacter.id.952.summary.txt.gz	rs4793970	G	A	-0.0576329	0.0129154	6.03e-06	14687	19.9125
genus.Odoribacter.id.952.summary.txt.gz	rs74553962	G	T	0.121449	0.0264106	9.49e-06	11803	21.1461
genus.Odoribacter.id.952.summary.txt.gz	rs28417404	G	A	-0.0726896	0.0161372	3.68e-06	14698	20.2903
genus.Odoribacter.id.952.summary.txt.gz	rs16918425	T	A	0.0999781	0.0223785	8.85e-06	13689	19.9595
genus.Olsenella.id.822.summary.txt.gz	rs1035588	G	A	-0.108148	0.0236848	4.86e-06	3739	20.8497
genus.Olsenella.id.822.summary.txt.gz	rs62112538	T	C	-0.19943	0.0407033	1.19e-06	3630	24.0062
genus.Olsenella.id.822.summary.txt.gz	rs35225860	G	A	-0.223604	0.0482391	3.87e-06	3630	21.4862
genus.Olsenella.id.822.summary.txt.gz	rs72691585	A	C	-0.249079	0.0520814	2.95e-06	3078	22.8722
genus.Olsenella.id.822.summary.txt.gz	rs9460691	A	C	0.119966	0.0268645	7.28e-06	3739	19.9415
genus.Olsenella.id.822.summary.txt.gz	rs17148768	A	G	0.140434	0.0295602	2.2e-06	3648	22.57
genus.Olsenella.id.822.summary.txt.gz	rs61090148	G	A	-0.104783	0.0231343	6.44e-06	3739	20.5148
genus.Olsenella.id.822.summary.txt.gz	rs7540303	T	C	0.108044	0.023638	5.32e-06	3739	20.892
genus.Olsenella.id.822.summary.txt.gz	rs2759329	A	G	-0.111131	0.0237218	3.43e-06	3739	21.9471
genus.Olsenella.id.822.summary.txt.gz	rs6046522	T	C	0.122938	0.0269928	4.48e-06	3705	20.7434
genus.Olsenella.id.822.summary.txt.gz	rs8066522	A	G	-0.106529	0.0240379	9.7e-06	3739	19.64
genus.Oscillibacter.id.2063.summary.txt.gz	rs234108	G	A	0.0749553	0.0152632	9.16e-07	8694	24.1164
genus.Oscillibacter.id.2063.summary.txt.gz	rs36095275	T	C	-0.0752368	0.0156861	1.4e-06	8694	23.0054
genus.Oscillibacter.id.2063.summary.txt.gz	rs11627628	C	T	0.143961	0.0290223	1.01e-06	8486	24.605
genus.Oscillibacter.id.2063.summary.txt.gz	rs9393920	G	A	-0.0744662	0.0151081	9.92e-07	8930	24.294
genus.Oscillibacter.id.2063.summary.txt.gz	rs133832	C	A	-0.0795527	0.0162411	1.15e-06	8926	23.9928
genus.Oscillibacter.id.2063.summary.txt.gz	rs12649930	G	T	0.121589	0.0259612	4.09e-06	8794	21.935
genus.Oscillibacter.id.2063.summary.txt.gz	rs75453768	T	G	0.12212	0.0268629	5.35e-06	8256	20.6665
genus.Oscillibacter.id.2063.summary.txt.gz	rs16866406	G	A	0.0988765	0.0208795	3.08e-06	8930	22.4256
genus.Oscillibacter.id.2063.summary.txt.gz	rs761240	G	T	-0.17664	0.0388812	2.04e-06	5185	20.6394
genus.Oscillibacter.id.2063.summary.txt.gz	rs4506202	G	A	-0.0711323	0.0152261	3.21e-06	8694	21.8251
genus.Oscillibacter.id.2063.summary.txt.gz	rs61883564	G	A	-0.101351	0.0221016	3.39e-06	8930	21.0287
genus.Oscillibacter.id.2063.summary.txt.gz	rs16934185	G	A	-0.129568	0.028157	4.38e-06	8492	21.1748
genus.Oscillibacter.id.2063.summary.txt.gz	rs12417956	G	C	0.0785431	0.0174075	6.03e-06	8928	20.3585
genus.Oscillibacter.id.2063.summary.txt.gz	rs6901560	G	C	0.0855032	0.018693	6.21e-06	8525	20.9221
genus.Oscillibacter.id.2063.summary.txt.gz	rs62206502	A	C	-0.0681423	0.0151349	6.6e-06	8883	20.271
genus.Oscillibacter.id.2063.summary.txt.gz	rs137917150	A	T	-0.174992	0.0388394	4.62e-06	5733	20.2998
genus.Oscillibacter.id.2063.summary.txt.gz	rs11990279	C	T	-0.0824934	0.0180457	4.94e-06	8528	20.8972
genus.Oscillospira.id.2064.summary.txt.gz	rs12206468	A	G	-0.133016	0.0269733	1.04e-06	9554	24.3185
genus.Oscillospira.id.2064.summary.txt.gz	rs73038677	A	T	-0.08321	0.0168666	1.09e-06	10195	24.3388
genus.Oscillospira.id.2064.summary.txt.gz	rs1954532	C	T	-0.0826246	0.0175252	2.27e-06	9841	22.2277
genus.Oscillospira.id.2064.summary.txt.gz	rs28889936	C	A	0.114051	0.0252838	3.37e-06	9758	20.3475
genus.Oscillospira.id.2064.summary.txt.gz	rs751183	C	T	-0.0774322	0.0172216	6.85e-06	9841	20.2162
genus.Oscillospira.id.2064.summary.txt.gz	rs8076323	G	A	0.0715392	0.0156539	5.61e-06	10193	20.8855
genus.Oscillospira.id.2064.summary.txt.gz	rs72866977	C	A	-0.130569	0.0281674	5.63e-06	9098	21.4875
genus.Oscillospira.id.2064.summary.txt.gz	rs62422654	T	C	0.0898456	0.0198088	6.47e-06	9769	20.572
genus.Oscillospira.id.2064.summary.txt.gz	rs2211563	A	C	0.0819177	0.0181079	9.12e-06	10199	20.4654
genus.Oscillospira.id.2064.summary.txt.gz	rs12925026	C	T	0.13559	0.030678	9.31e-06	8200	19.5345
genus.Oxalobacter.id.2978.summary.txt.gz	rs4428215	A	G	0.130293	0.0242237	7.51e-08	4655	28.9307
genus.Oxalobacter.id.2978.summary.txt.gz	rs736744	T	C	0.117882	0.0211262	2.57e-08	4655	31.1352
genus.Oxalobacter.id.2978.summary.txt.gz	rs6000536	T	C	-0.130992	0.0253804	2.06e-07	4654	26.6374
genus.Oxalobacter.id.2978.summary.txt.gz	rs36057338	T	G	0.207847	0.0421439	8.8e-07	4244	24.323
genus.Oxalobacter.id.2978.summary.txt.gz	rs6071435	A	T	-0.105512	0.021489	1.07e-06	4635	24.1088
genus.Oxalobacter.id.2978.summary.txt.gz	rs12002250	C	A	0.217122	0.0466317	1.42e-06	4297	21.6793
genus.Oxalobacter.id.2978.summary.txt.gz	rs1569853	C	T	-0.138078	0.0296981	3.65e-06	4492	21.6166
genus.Oxalobacter.id.2978.summary.txt.gz	rs11108500	G	A	-0.199099	0.0427327	3.74e-06	4303	21.7079
genus.Oxalobacter.id.2978.summary.txt.gz	rs10464997	A	G	0.137691	0.0294804	3.3e-06	4650	21.8145
genus.Oxalobacter.id.2978.summary.txt.gz	rs111966731	C	T	0.213114	0.047162	7.3e-06	3931	20.4193
genus.Oxalobacter.id.2978.summary.txt.gz	rs6993398	A	G	0.127217	0.0278855	7.13e-06	4656	20.813
genus.Oxalobacter.id.2978.summary.txt.gz	rs3862635	T	C	-0.172142	0.0394026	9.19e-06	4469	19.0864
genus.Parabacteroides.id.954.summary.txt.gz	rs60884758	T	C	-0.0702667	0.0142249	5.71e-07	17293	24.4006
genus.Parabacteroides.id.954.summary.txt.gz	rs3860755	C	G	0.0558784	0.0116625	1.71e-06	17294	22.9566
genus.Parabacteroides.id.954.summary.txt.gz	rs4236095	A	G	0.0761961	0.0157042	1.93e-06	16383	23.5416
genus.Parabacteroides.id.954.summary.txt.gz	rs115602804	A	G	0.10308	0.0222736	1.93e-06	16394	21.4176
genus.Parabacteroides.id.954.summary.txt.gz	rs114567323	C	T	0.186478	0.0405199	5.65e-06	5859	21.1795
genus.Parabacteroides.id.954.summary.txt.gz	rs7298818	T	C	0.0888832	0.0200902	8.54e-06	16510	19.5736
genus.Parabacteroides.id.954.summary.txt.gz	rs6657302	C	T	-0.10452	0.0225521	9.76e-06	16552	21.4794
genus.Parabacteroides.id.954.summary.txt.gz	rs11965579	C	G	0.162824	0.0381863	8.87e-06	3890	18.1811
genus.Parabacteroides.id.954.summary.txt.gz	rs17141986	C	G	0.0500303	0.0111459	7.27e-06	16825	20.1481
genus.Parabacteroides.id.954.summary.txt.gz	rs72893646	T	A	-0.0715594	0.0156668	8.83e-06	16508	20.8629
genus.Paraprevotella.id.962.summary.txt.gz	rs2081023	G	A	-0.122561	0.0236507	2.64e-07	7178	26.8543
genus.Paraprevotella.id.962.summary.txt.gz	rs9900242	G	A	-0.0852967	0.0175212	1.14e-06	6900	23.6994
genus.Paraprevotella.id.962.summary.txt.gz	rs9602779	C	A	-0.106692	0.0220264	6.93e-07	7177	23.4627
genus.Paraprevotella.id.962.summary.txt.gz	rs140997932	C	T	-0.162376	0.0354178	2.11e-06	6187	21.0183
genus.Paraprevotella.id.962.summary.txt.gz	rs145020347	G	A	-0.12465	0.0262323	4.03e-06	6859	22.5793
genus.Paraprevotella.id.962.summary.txt.gz	rs4767113	T	C	0.0882466	0.018382	2.14e-06	6900	23.0469
genus.Paraprevotella.id.962.summary.txt.gz	rs3008582	C	T	0.10572	0.0227246	4.36e-06	7175	21.6433
genus.Paraprevotella.id.962.summary.txt.gz	rs4756632	T	G	-0.138905	0.0289897	3.82e-06	7179	22.9589
genus.Paraprevotella.id.962.summary.txt.gz	rs10842464	C	T	-0.0758215	0.0172568	6.6e-06	7178	19.3048
genus.Paraprevotella.id.962.summary.txt.gz	rs3801748	A	G	0.0779721	0.0171691	5.2e-06	7179	20.6244
genus.Paraprevotella.id.962.summary.txt.gz	rs7240324	G	T	-0.10229	0.0226948	5.96e-06	6900	20.315
genus.Paraprevotella.id.962.summary.txt.gz	rs17109926	G	A	-0.0988335	0.0216172	6.75e-06	7179	20.9031
genus.Paraprevotella.id.962.summary.txt.gz	rs17785622	G	A	0.248065	0.0524304	1.93e-06	3288	22.3855
genus.Parasutterella.id.2892.summary.txt.gz	rs2387977	C	T	-0.0681778	0.0134756	5.38e-07	11345	25.5972
genus.Parasutterella.id.2892.summary.txt.gz	rs7572229	A	G	0.066273	0.0132736	6.32e-07	11383	24.9285
genus.Parasutterella.id.2892.summary.txt.gz	rs35414597	A	T	-0.0684946	0.0142143	1.51e-06	11386	23.2199
genus.Parasutterella.id.2892.summary.txt.gz	rs6828768	T	C	0.0636852	0.0132645	1.78e-06	11386	23.0512
genus.Parasutterella.id.2892.summary.txt.gz	rs10899911	G	A	-0.0717102	0.0148151	1.15e-06	11386	23.4288
genus.Parasutterella.id.2892.summary.txt.gz	rs7303158	T	C	0.0646859	0.0134256	1.33e-06	11386	23.2141
genus.Parasutterella.id.2892.summary.txt.gz	rs78383039	C	T	-0.146315	0.0297119	1.57e-06	9174	24.2501
genus.Parasutterella.id.2892.summary.txt.gz	rs35055552	C	T	0.109554	0.0235433	3.35e-06	9970	21.6533
genus.Parasutterella.id.2892.summary.txt.gz	rs2090816	C	A	0.0840967	0.0177315	2.9e-06	11385	22.494
genus.Parasutterella.id.2892.summary.txt.gz	rs1403396	T	A	-0.0756729	0.0159035	2.76e-06	11378	22.6411
genus.Parasutterella.id.2892.summary.txt.gz	rs55877868	C	A	-0.104458	0.0228089	2.87e-06	10588	20.9735
genus.Parasutterella.id.2892.summary.txt.gz	rs8039785	G	T	0.0618345	0.0133	3.62e-06	11383	21.6151
genus.Parasutterella.id.2892.summary.txt.gz	rs823424	A	G	-0.0713448	0.0156958	4.95e-06	11386	20.6613
genus.Parasutterella.id.2892.summary.txt.gz	rs7311004	C	T	-0.0617522	0.0136438	5.92e-06	11384	20.4848
genus.Parasutterella.id.2892.summary.txt.gz	rs62273907	G	A	0.229468	0.0502262	5.88e-06	3691	20.873
genus.Parasutterella.id.2892.summary.txt.gz	rs6809952	A	G	-0.0684957	0.0150892	8.13e-06	11077	20.6062
genus.Parasutterella.id.2892.summary.txt.gz	rs11715853	A	G	-0.0662952	0.0146114	6.23e-06	11386	20.5864
genus.Peptococcus.id.2037.summary.txt.gz	rs75754569	G	C	0.181434	0.0319429	1.1e-08	5481	32.2619
genus.Peptococcus.id.2037.summary.txt.gz	rs77681628	T	C	0.200307	0.0387328	2.69e-07	4842	26.7446
genus.Peptococcus.id.2037.summary.txt.gz	rs10031059	C	T	-0.121167	0.0225844	1.24e-07	5526	28.7838
genus.Peptococcus.id.2037.summary.txt.gz	rs6918730	A	G	0.135311	0.0289742	1.15e-06	5656	21.8092
genus.Peptococcus.id.2037.summary.txt.gz	rs413827	A	G	0.110229	0.0237523	3.3e-06	5482	21.5369
genus.Peptococcus.id.2037.summary.txt.gz	rs2054133	A	G	0.0895433	0.0188332	2.14e-06	5657	22.6058
genus.Peptococcus.id.2037.summary.txt.gz	rs11001941	A	G	-0.195611	0.0392217	1.33e-06	5607	24.8734
genus.Peptococcus.id.2037.summary.txt.gz	rs7033353	G	T	0.090152	0.018995	2.22e-06	5657	22.5254
genus.Peptococcus.id.2037.summary.txt.gz	rs5770862	C	T	0.162018	0.0356813	3.22e-06	5431	20.6179
genus.Peptococcus.id.2037.summary.txt.gz	rs34282744	C	G	0.191797	0.0399832	1.84e-06	5257	23.0107
genus.Peptococcus.id.2037.summary.txt.gz	rs72850165	C	T	-0.134304	0.0300423	5.74e-06	5627	19.9853
genus.Peptococcus.id.2037.summary.txt.gz	rs77614201	C	T	-0.175864	0.0387523	5.68e-06	5329	20.5948
genus.Peptococcus.id.2037.summary.txt.gz	rs11030569	T	A	-0.17402	0.0374133	3.13e-06	5329	21.6345
genus.Peptococcus.id.2037.summary.txt.gz	rs7766680	C	G	0.0976832	0.0214155	3.51e-06	5655	20.8058
genus.Peptococcus.id.2037.summary.txt.gz	rs74592222	A	G	0.137957	0.0302965	8.55e-06	5329	20.7349
genus.Peptococcus.id.2037.summary.txt.gz	rs36121075	G	A	-0.14067	0.030628	6.99e-06	5301	21.0944
genus.Peptococcus.id.2037.summary.txt.gz	rs76697713	A	C	0.146302	0.0322345	8.05e-06	5481	20.5997
genus.Peptococcus.id.2037.summary.txt.gz	rs12069354	T	C	0.16763	0.03795	9.28e-06	5352	19.5109
genus.Phascolarctobacterium.id.2168.summary.txt.gz	rs75882962	C	T	0.0968661	0.0190575	3.19e-07	10710	25.8352
genus.Phascolarctobacterium.id.2168.summary.txt.gz	rs56157888	C	A	0.0954864	0.0193976	1.09e-06	10031	24.2318
genus.Phascolarctobacterium.id.2168.summary.txt.gz	rs56069061	A	G	-0.111306	0.0230694	1.87e-06	11007	23.2789
genus.Phascolarctobacterium.id.2168.summary.txt.gz	rs74540770	A	G	-0.121014	0.0258621	3.6e-06	9403	21.8951
genus.Phascolarctobacterium.id.2168.summary.txt.gz	rs76124218	G	C	-0.159361	0.0344532	2.67e-06	7314	21.3946
genus.Phascolarctobacterium.id.2168.summary.txt.gz	rs6427992	C	G	-0.0652458	0.0137508	2.09e-06	11113	22.5137
genus.Phascolarctobacterium.id.2168.summary.txt.gz	rs12618201	G	A	0.0641657	0.0138202	3.38e-06	11113	21.5565
genus.Phascolarctobacterium.id.2168.summary.txt.gz	rs74847270	G	A	-0.104889	0.0230998	5.73e-06	11098	20.6179
genus.Phascolarctobacterium.id.2168.summary.txt.gz	rs1264476	G	T	0.0767335	0.0166041	4.3e-06	11104	21.3569
genus.Phascolarctobacterium.id.2168.summary.txt.gz	rs28525131	A	G	-0.118657	0.0269048	8.23e-06	10457	19.4503
genus.Phascolarctobacterium.id.2168.summary.txt.gz	rs7982713	A	G	0.0726922	0.0163201	9.72e-06	10710	19.8395
genus.Phascolarctobacterium.id.2168.summary.txt.gz	rs11929846	C	T	-0.0697199	0.0157969	8.88e-06	11114	19.4791
genus.Phascolarctobacterium.id.2168.summary.txt.gz	rs130483	G	A	0.0655056	0.0143596	6.79e-06	11096	20.8101
genus.Prevotella7.id.11182.summary.txt.gz	rs430270	C	A	0.139155	0.0297055	2.87e-06	3318	21.9444
genus.Prevotella7.id.11182.summary.txt.gz	rs57404562	A	C	0.155486	0.0316057	6.22e-07	3487	24.2022
genus.Prevotella7.id.11182.summary.txt.gz	rs9959718	A	G	0.133012	0.0275361	1.9e-06	3489	23.3333
genus.Prevotella7.id.11182.summary.txt.gz	rs9608249	G	A	-0.158213	0.0336317	2.07e-06	3482	22.1304
genus.Prevotella7.id.11182.summary.txt.gz	rs2240542	T	C	0.12085	0.0261776	4.84e-06	3489	21.3124
genus.Prevotella7.id.11182.summary.txt.gz	rs2918132	T	C	-0.114648	0.0254916	6.42e-06	3318	20.2275
genus.Prevotella7.id.11182.summary.txt.gz	rs16937247	C	G	0.146098	0.0351529	9.64e-06	3486	17.2729
genus.Prevotella7.id.11182.summary.txt.gz	rs118038478	G	A	0.205676	0.0468917	7.85e-06	3295	19.2386
genus.Prevotella7.id.11182.summary.txt.gz	rs12124567	G	A	-0.121281	0.0275017	9.49e-06	3283	19.4477
genus.Prevotella7.id.11182.summary.txt.gz	rs12195431	C	T	0.196528	0.0442322	8.73e-06	3489	19.7411
genus.Prevotella7.id.11182.summary.txt.gz	rs9426434	C	T	-0.123657	0.0278514	9.72e-06	3318	19.7126
genus.Prevotella7.id.11182.summary.txt.gz	rs79263163	C	A	-0.143982	0.031501	7.51e-06	3489	20.8914
genus.Prevotella9.id.11183.summary.txt.gz	rs111509883	C	T	0.171131	0.0347624	1.24e-06	6960	24.2346
genus.Prevotella9.id.11183.summary.txt.gz	rs2683313	G	A	-0.0724576	0.0151603	1.69e-06	10260	22.843
genus.Prevotella9.id.11183.summary.txt.gz	rs117271932	G	A	0.208089	0.0440393	2.82e-06	4878	22.3263
genus.Prevotella9.id.11183.summary.txt.gz	rs10512344	G	C	0.247373	0.0544087	3.19e-06	3063	20.6713
genus.Prevotella9.id.11183.summary.txt.gz	rs9428102	G	A	-0.0778844	0.0176068	4.62e-06	10264	19.5677
genus.Prevotella9.id.11183.summary.txt.gz	rs746764	C	T	-0.0915772	0.0193245	2.04e-06	9385	22.4573
genus.Prevotella9.id.11183.summary.txt.gz	rs16966465	C	G	0.0743348	0.0165291	9.33e-06	10261	20.225
genus.Prevotella9.id.11183.summary.txt.gz	rs2104588	C	T	0.105558	0.023773	8.13e-06	9268	19.7159
genus.Prevotella9.id.11183.summary.txt.gz	rs11199734	T	A	0.0770209	0.0169462	7e-06	10263	20.6572
genus.Prevotella9.id.11183.summary.txt.gz	rs7232121	C	G	0.0671292	0.014423	3.76e-06	9790	21.6628
genus.Prevotella9.id.11183.summary.txt.gz	rs11685699	T	C	-0.141357	0.0295665	2.03e-06	8342	22.858
genus.Prevotella9.id.11183.summary.txt.gz	rs9613013	A	G	0.0917591	0.0202697	6.1e-06	9790	20.493
genus.Prevotella9.id.11183.summary.txt.gz	rs2495052	G	A	0.0838978	0.0188523	8.97e-06	9790	19.8049
genus.Prevotella9.id.11183.summary.txt.gz	rs72815774	C	T	-0.176186	0.0393068	8.78e-06	5728	20.0913
genus.Prevotella9.id.11183.summary.txt.gz	rs4968431	T	G	0.0640113	0.0144162	8.58e-06	10271	19.7156
genus.Prevotella9.id.11183.summary.txt.gz	rs4821647	C	G	0.0636957	0.0143983	9.95e-06	10179	19.5704
genus.Prevotella9.id.11183.summary.txt.gz	rs7976209	C	T	-0.0870786	0.0197951	7.28e-06	10263	19.3513
genus.Prevotella9.id.11183.summary.txt.gz	rs12648235	C	T	0.0785902	0.0177676	7.39e-06	10271	19.5651
genus.Prevotella9.id.11183.summary.txt.gz	rs1304512	A	G	0.0761593	0.0165885	5.29e-06	9790	21.0782
genus.Prevotella9.id.11183.summary.txt.gz	rs7237249	T	C	-0.0823764	0.0182126	8.93e-06	10271	20.4579
genus.RikenellaceaeRC9gutgroup.id.11191.summary.txt.gz	rs2900503	T	G	-0.172329	0.0326671	1.55e-07	3320	27.8289
genus.RikenellaceaeRC9gutgroup.id.11191.summary.txt.gz	rs17582787	G	A	-0.157739	0.0339924	3.55e-06	3320	21.5335
genus.RikenellaceaeRC9gutgroup.id.11191.summary.txt.gz	rs7113155	C	G	0.114423	0.0247798	5.26e-06	3334	21.322
genus.RikenellaceaeRC9gutgroup.id.11191.summary.txt.gz	rs4270579	A	G	-0.118021	0.0271041	5.46e-06	3331	18.9605
genus.RikenellaceaeRC9gutgroup.id.11191.summary.txt.gz	rs2998141	C	T	-0.136346	0.0293073	4.42e-06	3330	21.644
genus.RikenellaceaeRC9gutgroup.id.11191.summary.txt.gz	rs4717843	T	G	-0.119376	0.0260548	4.72e-06	3220	20.9922
genus.RikenellaceaeRC9gutgroup.id.11191.summary.txt.gz	rs9887954	A	G	-0.114849	0.0249013	4.81e-06	3330	21.2723
genus.RikenellaceaeRC9gutgroup.id.11191.summary.txt.gz	rs7193937	C	G	0.124153	0.027741	6.19e-06	3220	20.0296
genus.RikenellaceaeRC9gutgroup.id.11191.summary.txt.gz	rs11597218	C	T	0.113569	0.0251645	5.63e-06	3320	20.3678
genus.RikenellaceaeRC9gutgroup.id.11191.summary.txt.gz	rs80309088	A	G	0.17405	0.0383423	4.56e-06	3170	20.6059
genus.RikenellaceaeRC9gutgroup.id.11191.summary.txt.gz	rs12501673	G	A	0.116395	0.0262253	6.29e-06	3334	19.6983
genus.RikenellaceaeRC9gutgroup.id.11191.summary.txt.gz	rs17032291	C	T	-0.169579	0.0368251	6.61e-06	3206	21.2057
genus.RikenellaceaeRC9gutgroup.id.11191.summary.txt.gz	rs13223944	C	T	-0.117416	0.0265523	8.89e-06	3220	19.5547
genus.RikenellaceaeRC9gutgroup.id.11191.summary.txt.gz	rs2074881	C	T	-0.142236	0.032391	9.45e-06	3315	19.2828
genus.RikenellaceaeRC9gutgroup.id.11191.summary.txt.gz	rs7712231	G	A	0.156284	0.0350462	7.97e-06	3334	19.8859
genus.Romboutsia.id.11347.summary.txt.gz	rs61841503	A	G	0.092888	0.0171454	4e-08	13568	29.351
genus.Romboutsia.id.11347.summary.txt.gz	rs10279978	G	A	-0.0622202	0.0127675	1.17e-06	14143	23.7492
genus.Romboutsia.id.11347.summary.txt.gz	rs16843578	T	C	-0.0875276	0.0196779	5.08e-06	14186	19.7849
genus.Romboutsia.id.11347.summary.txt.gz	rs77702691	G	A	-0.094406	0.0208544	7.37e-06	12487	20.4928
genus.Romboutsia.id.11347.summary.txt.gz	rs75987356	A	G	-0.129578	0.0280454	6.71e-06	10466	21.3472
genus.Romboutsia.id.11347.summary.txt.gz	rs75200530	G	T	-0.190644	0.0421065	5.07e-06	5246	20.4998
genus.Romboutsia.id.11347.summary.txt.gz	rs9567264	T	C	0.0580018	0.0127495	5.76e-06	14180	20.6966
genus.Romboutsia.id.11347.summary.txt.gz	rs34302036	G	A	0.0550261	0.0120835	5.88e-06	14185	20.7374
genus.Romboutsia.id.11347.summary.txt.gz	rs7109293	G	A	0.0919112	0.0205738	6.98e-06	14141	19.9575
genus.Romboutsia.id.11347.summary.txt.gz	rs10091895	C	T	-0.0649918	0.0145501	6.62e-06	14188	19.9519
genus.Romboutsia.id.11347.summary.txt.gz	rs114398731	C	G	-0.131039	0.0293815	7.96e-06	10326	19.8907
genus.Romboutsia.id.11347.summary.txt.gz	rs28603357	C	T	-0.214911	0.0474739	8.52e-06	3693	20.4931
genus.Romboutsia.id.11347.summary.txt.gz	rs11221428	C	T	-0.0726779	0.0158263	6.49e-06	14187	21.0885
genus.Romboutsia.id.11347.summary.txt.gz	rs9389266	G	T	0.0722815	0.0162353	9.38e-06	14187	19.8213
genus.Romboutsia.id.11347.summary.txt.gz	rs62504452	G	A	-0.0710048	0.0156654	4.66e-06	14178	20.5443
genus.Roseburia.id.2012.summary.txt.gz	rs2034589	C	G	0.0629765	0.0123489	5.01e-07	17846	26.0076
genus.Roseburia.id.2012.summary.txt.gz	rs116270582	A	T	-0.153844	0.0329324	1.2e-06	9099	21.823
genus.Roseburia.id.2012.summary.txt.gz	rs2160994	C	T	0.0550687	0.0112481	9.7e-07	17444	23.969
genus.Roseburia.id.2012.summary.txt.gz	rs16910295	C	T	-0.0980434	0.020957	2.91e-06	16648	21.8867
genus.Roseburia.id.2012.summary.txt.gz	rs12740451	C	T	0.0697527	0.0153607	7.34e-06	17837	20.6205
genus.Roseburia.id.2012.summary.txt.gz	rs6445851	A	G	-0.0497336	0.0108158	3.53e-06	17851	21.1437
genus.Roseburia.id.2012.summary.txt.gz	rs9300744	T	C	-0.0588452	0.0126228	4.75e-06	17854	21.7326
genus.Roseburia.id.2012.summary.txt.gz	rs2943022	C	T	0.0493786	0.0106763	4.11e-06	17854	21.3911
genus.Roseburia.id.2012.summary.txt.gz	rs6930661	T	C	-0.0961587	0.0204975	2.48e-06	16945	22.0078
genus.Roseburia.id.2012.summary.txt.gz	rs4748237	C	G	0.0488326	0.0106404	4.67e-06	17851	21.0621
genus.Roseburia.id.2012.summary.txt.gz	rs147990086	G	A	-0.0578936	0.01324	8.93e-06	17840	19.1199
genus.Roseburia.id.2012.summary.txt.gz	rs329182	C	T	0.0690327	0.0152884	5.9e-06	17854	20.3885
genus.Roseburia.id.2012.summary.txt.gz	rs302266	C	T	-0.0777312	0.0172985	8.13e-06	17056	20.1917
genus.Roseburia.id.2012.summary.txt.gz	rs75326254	T	C	-0.104628	0.0230897	7.5e-06	15893	20.5332
genus.Roseburia.id.2012.summary.txt.gz	rs55858165	C	A	0.179284	0.0404954	9.99e-06	5447	19.6008
genus.Roseburia.id.2012.summary.txt.gz	rs57466170	T	C	0.0741405	0.0171601	8.3e-06	17333	18.6669
genus.Roseburia.id.2012.summary.txt.gz	rs28040	C	G	0.0565693	0.0126792	9.26e-06	17854	19.9057
genus.Roseburia.id.2012.summary.txt.gz	rs78753150	C	A	0.0968739	0.0214067	9.98e-06	16303	20.4793
genus.Ruminiclostridium5.id.11355.summary.txt.gz	rs243585	G	C	-0.0585939	0.0121017	1.33e-06	16906	23.443
genus.Ruminiclostridium5.id.11355.summary.txt.gz	rs2286384	C	G	-0.0518814	0.0107482	1.44e-06	17394	23.2997
genus.Ruminiclostridium5.id.11355.summary.txt.gz	rs79968837	G	A	-0.0950311	0.0193507	1.15e-06	16602	24.1177
genus.Ruminiclostridium5.id.11355.summary.txt.gz	rs2482038	A	C	0.0518991	0.0108777	1.7e-06	17396	22.7639
genus.Ruminiclostridium5.id.11355.summary.txt.gz	rs113753996	C	T	0.0820689	0.0174463	3.99e-06	16680	22.1285
genus.Ruminiclostridium5.id.11355.summary.txt.gz	rs1492620	C	T	-0.0830505	0.0180073	3.53e-06	17397	21.271
genus.Ruminiclostridium5.id.11355.summary.txt.gz	rs2791343	C	T	0.051717	0.0113369	5.54e-06	17392	20.8104
genus.Ruminiclostridium5.id.11355.summary.txt.gz	rs10827477	G	A	-0.0547387	0.0115163	2.19e-06	17391	22.5922
genus.Ruminiclostridium5.id.11355.summary.txt.gz	rs6121460	A	G	0.0932955	0.0199206	2.64e-06	17318	21.934
genus.Ruminiclostridium5.id.11355.summary.txt.gz	rs2801960	G	C	0.0520975	0.0115111	6.21e-06	17387	20.4832
genus.Ruminiclostridium5.id.11355.summary.txt.gz	rs8053158	G	A	-0.0740543	0.0159151	5.9e-06	17397	21.6512
genus.Ruminiclostridium5.id.11355.summary.txt.gz	rs1223978	C	T	0.0484169	0.0108254	8.16e-06	17381	20.0034
genus.Ruminiclostridium5.id.11355.summary.txt.gz	rs73002572	C	G	0.181548	0.0414078	8.82e-06	3761	19.2227
genus.Ruminiclostridium5.id.11355.summary.txt.gz	rs2833828	A	G	0.0489617	0.0108702	6.82e-06	17397	20.2879
genus.Ruminiclostridium5.id.11355.summary.txt.gz	rs4955951	G	A	-0.0713749	0.0165826	9.96e-06	17397	18.5261
genus.Ruminiclostridium6.id.11356.summary.txt.gz	rs1756364	T	G	0.0999189	0.0197169	2.54e-07	12933	25.6815
genus.Ruminiclostridium6.id.11356.summary.txt.gz	rs71414120	G	T	0.200894	0.0406434	1.08e-06	5567	24.4317
genus.Ruminiclostridium6.id.11356.summary.txt.gz	rs61060922	G	T	0.15913	0.0322283	1.09e-06	8955	24.3796
genus.Ruminiclostridium6.id.11356.summary.txt.gz	rs79968172	A	G	0.11614	0.0243083	1.66e-06	12802	22.8271
genus.Ruminiclostridium6.id.11356.summary.txt.gz	rs77193512	G	A	0.0736533	0.0153163	1.3e-06	13380	23.1246
genus.Ruminiclostridium6.id.11356.summary.txt.gz	rs11992182	C	A	0.0625299	0.0137876	4.65e-06	13381	20.5684
genus.Ruminiclostridium6.id.11356.summary.txt.gz	rs72991535	G	T	0.135604	0.0295174	4.95e-06	9642	21.1051
genus.Ruminiclostridium6.id.11356.summary.txt.gz	rs663262	C	T	-0.13498	0.0310715	3.39e-06	7876	18.872
genus.Ruminiclostridium6.id.11356.summary.txt.gz	rs9555756	C	A	-0.0804138	0.0176692	7.1e-06	13369	20.7123
genus.Ruminiclostridium6.id.11356.summary.txt.gz	rs792058	A	G	0.0554234	0.0125423	8.58e-06	12933	19.5268
genus.Ruminiclostridium6.id.11356.summary.txt.gz	rs10829821	C	T	-0.097606	0.0216072	3.47e-06	12802	20.4058
genus.Ruminiclostridium6.id.11356.summary.txt.gz	rs67479537	C	T	0.118994	0.026487	9.3e-06	11613	20.183
[truncated: 935 more rows]

## Sheet: S2
exposure	pval.exposure	samplesize.exposure	beta.exposure	se.exposure	SNP	effect_allele.exposure	other_allele.exposure	F
IgD+ B cell %B cell	1.086e-06	3658	0.5864	0.1201	rs72757888	T	C	23.8398
IgD+ B cell %B cell	7.90806e-06	3658	-0.2355	0.05263	rs56209800	T	A	20.0224
IgD+ B cell %B cell	9.66696e-06	3658	0.1829	0.04129	rs7597061	G	T	19.6217
IgD+ B cell %B cell	2.986e-06	3658	1.402	0.2997	rs138919897	G	A	21.8838
IgD+ B cell %B cell	6.10394e-07	3658	0.9378	0.1877	rs4691917	G	A	24.9627
IgD+ B cell %B cell	2.38298e-08	3658	0.1542	0.02757	rs17405603	T	A	31.2821
IgD+ B cell %B cell	2.83302e-06	3658	0.49	0.1045	rs72952600	G	C	21.9867
IgD+ B cell %B cell	1.92398e-06	3658	0.1454	0.03049	rs9265870	G	A	22.7412
IgD+ B cell %B cell	9.99793e-06	3658	0.2426	0.05485	rs12204136	C	T	19.5627
IgD+ B cell %B cell	3.83698e-06	3658	0.1184	0.0256	rs10226722	C	T	21.3906
IgD+ B cell %B cell	1.65299e-06	3658	-0.152	0.03167	rs2450220	T	C	23.0352
IgD+ B cell %B cell	2.427e-06	3658	0.4421	0.09364	rs140191306	T	C	22.2904
IgD+ B cell %B cell	1.486e-06	3658	0.3904	0.08097	rs11068290	T	C	23.2472
IgD+ B cell %B cell	8.75105e-06	3658	-0.4199	0.09432	rs11616703	T	G	19.8191
IgD+ B cell %B cell	9.63496e-06	3658	0.1273	0.02872	rs62057183	T	C	19.6466
IgD+ B cell %B cell	6.07995e-07	3658	-0.174	0.03482	rs73426855	C	T	24.9713
IgD+ B cell %B cell	4.74799e-06	3658	-0.4088	0.08921	rs148496020	A	T	20.9988
IgD+ B cell Absolute Count	7.40406e-07	3657	-0.3043	0.06135	rs71615254	C	A	24.6022
IgD+ B cell Absolute Count	3.74498e-06	3657	2.08	0.4491	rs12197153	A	G	21.4507
IgD+ B cell Absolute Count	4.385e-06	3657	0.1254	0.02726	rs9354413	C	T	21.1613
IgD+ B cell Absolute Count	6.222e-06	3657	-0.2583	0.05708	rs2390504	A	G	20.4777
IgD+ B cell Absolute Count	5.72704e-06	3657	-0.3853	0.08481	rs146233710	G	C	20.6397
IgD+ B cell Absolute Count	1.28399e-07	3657	-0.2314	0.04374	rs150663332	T	C	27.9878
IgD+ B cell Absolute Count	5.12495e-06	3657	0.1185	0.02595	rs3019260	A	C	20.8527
IgD+ B cell Absolute Count	2.713e-06	3657	0.1309	0.02785	rs701839	G	A	22.0917
IgD+ B cell Absolute Count	1.15199e-06	3657	0.8269	0.1697	rs189761842	T	C	23.7434
IgD+ B cell Absolute Count	8.4349e-06	3657	-0.9845	0.2207	rs116906133	G	A	19.8988
IgD+ B cell Absolute Count	1.52901e-07	3657	0.1284	0.02442	rs4145212	A	T	27.6464
IgD+ B cell Absolute Count	6.85993e-07	3657	-0.1332	0.02679	rs3811215	T	G	24.7208
IgD+ B cell Absolute Count	3.46801e-06	3657	0.1525	0.03281	rs11638959	A	G	21.6037
IgD+ B cell Absolute Count	5.75705e-06	3657	1.831	0.4032	rs143176410	C	G	20.6222
IgD+ B cell Absolute Count	7.76998e-07	3657	-0.1212	0.02449	rs11653761	T	G	24.4922
IgD+ B cell Absolute Count	5.11505e-09	3657	-0.1669	0.0285	rs62067029	T	A	34.2944
IgD+ B cell Absolute Count	9.09704e-06	3657	0.2021	0.04547	rs67017503	A	C	19.7553
IgD+ B cell Absolute Count	3.43202e-06	3657	0.1175	0.02527	rs12461001	A	G	21.6205
IgD+ B cell Absolute Count	8.14798e-06	3657	0.522	0.1168	rs77110486	T	C	19.9736
CD39+ activated CD4 regulatory T cell %activated CD4 regulatory T cell	1.357e-06	3437	1.942	0.4013	rs118006237	A	G	23.4186
CD39+ activated CD4 regulatory T cell %activated CD4 regulatory T cell	1.297e-07	3437	0.3024	0.05716	rs2171655	C	A	27.9885
CD39+ activated CD4 regulatory T cell %activated CD4 regulatory T cell	5.65197e-06	3437	-0.4465	0.09822	rs72805325	G	C	20.6654
CD39+ activated CD4 regulatory T cell %activated CD4 regulatory T cell	9.12599e-06	3437	-0.1184	0.02664	rs6432076	C	T	19.7531
CD39+ activated CD4 regulatory T cell %activated CD4 regulatory T cell	4.30101e-06	3437	-0.1875	0.04072	rs12106894	C	A	21.2025
CD39+ activated CD4 regulatory T cell %activated CD4 regulatory T cell	8.686e-06	3437	-1.135	0.2548	rs115545577	G	A	19.8423
CD39+ activated CD4 regulatory T cell %activated CD4 regulatory T cell	5.90201e-06	3437	1.098	0.242	rs77630931	T	C	20.5861
CD39+ activated CD4 regulatory T cell %activated CD4 regulatory T cell	8.00995e-06	3437	-0.3945	0.08822	rs7774484	T	G	19.9968
CD39+ activated CD4 regulatory T cell %CD4 regulatory T cell	8.63098e-06	3437	0.1828	0.04102	rs61818169	A	G	19.8592
CD39+ activated CD4 regulatory T cell %CD4 regulatory T cell	9.69505e-07	3437	-0.125	0.02547	rs7681044	A	G	24.0859
CD39+ activated CD4 regulatory T cell %CD4 regulatory T cell	9.19094e-07	3437	-0.5101	0.1037	rs12648210	G	A	24.1965
CD39+ activated CD4 regulatory T cell %CD4 regulatory T cell	6.15503e-06	3437	0.174	0.03842	rs79629290	C	T	20.5109
CD39+ activated CD4 regulatory T cell %CD4 regulatory T cell	9.29009e-06	3437	3.675	0.8277	rs115722307	A	G	19.7137
CD39+ activated CD4 regulatory T cell %CD4 regulatory T cell	2.14299e-06	3437	-0.138	0.02908	rs62390650	A	G	22.5201
CD39+ activated CD4 regulatory T cell %CD4 regulatory T cell	3.86002e-06	3437	0.4874	0.1054	rs138483328	T	C	21.384
CD39+ activated CD4 regulatory T cell %CD4 regulatory T cell	8.323e-06	3437	1.849	0.4141	rs117008259	G	A	19.9372
CD39+ activated CD4 regulatory T cell %CD4 regulatory T cell	2.834e-06	3437	0.1497	0.03193	rs7035176	C	G	21.9809
CD39+ activated CD4 regulatory T cell %CD4 regulatory T cell	1.33801e-07	3437	0.5794	0.1096	rs7088648	C	G	27.947
CD39+ activated CD4 regulatory T cell %CD4 regulatory T cell	4.55701e-07	3437	-0.245	0.04847	rs1002938	T	A	25.5497
CD39+ activated CD4 regulatory T cell %CD4 regulatory T cell	3.91021e-20	3437	-0.2402	0.02597	rs1410600	T	C	85.5465
CD39+ activated CD4 regulatory T cell %CD4 regulatory T cell	5.67597e-06	3437	-0.3505	0.07712	rs111806244	T	C	20.6558
CD39+ activated CD4 regulatory T cell %CD4 regulatory T cell	1.36899e-11	3437	0.6071	0.08948	rs145557266	G	A	46.0329
CD39+ activated CD4 regulatory T cell %CD4 regulatory T cell	1e-200	3437	-0.8275	0.02126	rs4918960	A	T	1514.99
CD39+ activated CD4 regulatory T cell %CD4 regulatory T cell	4.3431e-18	3437	0.5197	0.05961	rs114844216	C	T	76.0094
CD39+ activated CD4 regulatory T cell %CD4 regulatory T cell	1.31613e-44	3437	-0.3538	0.02489	rs10882701	C	A	202.053
CD39+ activated CD4 regulatory T cell %CD4 regulatory T cell	3.225e-06	3437	0.6005	0.1288	rs148903835	A	G	21.7367
CD39+ activated CD4 regulatory T cell %CD4 regulatory T cell	1.2031e-16	3437	0.2202	0.02645	rs2860999	A	G	69.308
CD39+ activated CD4 regulatory T cell %CD4 regulatory T cell	2.339e-06	3437	1.041	0.22	rs117858605	G	A	22.3901
CD39+ activated CD4 regulatory T cell %CD4 regulatory T cell	9.4591e-06	3437	0.1589	0.03582	rs74018295	T	C	19.6787
CD39+ activated CD4 regulatory T cell %CD4 regulatory T cell	6.97895e-06	3437	0.2868	0.06372	rs117344160	C	T	20.2585
CD39+ activated CD4 regulatory T cell %CD4 regulatory T cell	5.25702e-06	3437	0.1447	0.03172	rs72715941	A	G	20.8099
CD39+ activated CD4 regulatory T cell %CD4 regulatory T cell	9.03504e-06	3437	-0.9656	0.2172	rs146341199	A	G	19.764
CD39+ activated CD4 regulatory T cell %CD4 regulatory T cell	6.03295e-06	3437	0.1177	0.02596	rs4550723	C	T	20.5562
Secreting CD4 regulatory T cell Absolute Count	5.94005e-10	3405	-1.201	0.1934	rs11579717	A	G	38.5632
Secreting CD4 regulatory T cell Absolute Count	9.40091e-10	3405	-1.455	0.2371	rs138915779	A	C	37.6585
Secreting CD4 regulatory T cell Absolute Count	8.6856e-19	3405	-2.032	0.2282	rs113435341	G	A	79.2896
Secreting CD4 regulatory T cell Absolute Count	3.37303e-06	3405	-0.3478	0.07473	rs76202906	A	C	21.6605
Secreting CD4 regulatory T cell Absolute Count	6.21799e-06	3405	-0.5613	0.124	rs72915529	A	G	20.4902
Secreting CD4 regulatory T cell Absolute Count	4.302e-06	3405	-2.391	0.5194	rs138960714	C	A	21.1912
Secreting CD4 regulatory T cell Absolute Count	8.56209e-06	3405	-3.209	0.7199	rs114547596	G	A	19.8699
Secreting CD4 regulatory T cell Absolute Count	3.15297e-06	3405	-3.936	0.8431	rs114437347	C	G	21.7948
Secreting CD4 regulatory T cell Absolute Count	4.20901e-06	3405	0.694	0.1506	rs507492	C	G	21.2358
Secreting CD4 regulatory T cell Absolute Count	5.68905e-06	3405	1.384	0.3046	rs75280379	C	T	20.6449
Secreting CD4 regulatory T cell Absolute Count	2.31798e-06	3405	-0.1271	0.02687	rs6942586	A	G	22.3746
Secreting CD4 regulatory T cell Absolute Count	2.43798e-06	3405	0.3868	0.08192	rs17717645	C	T	22.2943
Secreting CD4 regulatory T cell Absolute Count	9.87711e-06	3405	-2.993	0.6761	rs56397630	C	T	19.5971
Secreting CD4 regulatory T cell Absolute Count	2.274e-09	3405	0.3436	0.05734	rs61839660	T	C	35.908
Secreting CD4 regulatory T cell Absolute Count	6.61394e-06	3405	1.709	0.3788	rs11217768	A	G	20.3547
Secreting CD4 regulatory T cell Absolute Count	5.51595e-06	3405	0.722	0.1586	rs12297353	A	G	20.7237
Secreting CD4 regulatory T cell Absolute Count	4.97199e-06	3405	0.2636	0.05765	rs75596315	T	C	20.907
Secreting CD4 regulatory T cell Absolute Count	4.39805e-06	3405	-0.1297	0.0282	rs3184504	C	T	21.1535
Secreting CD4 regulatory T cell Absolute Count	9.43409e-07	3405	-0.5134	0.1045	rs145600407	T	C	24.1368
Secreting CD4 regulatory T cell Absolute Count	2.857e-06	3405	-0.1209	0.02578	rs7162344	A	G	21.9931
Secreting CD4 regulatory T cell Absolute Count	4.31698e-06	3405	1.442	0.3132	rs153054	G	A	21.1976
Secreting CD4 regulatory T cell Absolute Count	1.65501e-06	3405	0.2109	0.04394	rs149951966	C	T	23.0374
Secreting CD4 regulatory T cell Absolute Count	8.87994e-06	3405	-0.1244	0.02796	rs1041737	T	A	19.7955
Secreting CD4 regulatory T cell %CD4 regulatory T cell	2.93022e-23	3437	-1.776	0.1774	rs11579717	A	G	100.226
Secreting CD4 regulatory T cell %CD4 regulatory T cell	1.78115e-14	3437	-1.417	0.1841	rs116794175	C	T	59.2423
Secreting CD4 regulatory T cell %CD4 regulatory T cell	2.38699e-06	3437	-0.8547	0.1809	rs187089343	C	A	22.3229
Secreting CD4 regulatory T cell %CD4 regulatory T cell	2.38699e-06	3437	1.612	0.3412	rs11577174	T	C	22.3209
Secreting CD4 regulatory T cell %CD4 regulatory T cell	7.59994e-07	3437	-0.6193	0.125	rs34645541	A	C	24.5461
Secreting CD4 regulatory T cell %CD4 regulatory T cell	4.56499e-07	3437	-0.4131	0.08175	rs60220946	T	C	25.5349
Secreting CD4 regulatory T cell %CD4 regulatory T cell	1.547e-06	3437	0.1243	0.02583	rs12744266	A	G	23.1576
Secreting CD4 regulatory T cell %CD4 regulatory T cell	3.13834e-33	3437	-2.54	0.2093	rs113435341	G	A	147.275
Secreting CD4 regulatory T cell %CD4 regulatory T cell	3.97796e-06	3437	0.212	0.04589	rs75981740	G	A	21.342
Secreting CD4 regulatory T cell %CD4 regulatory T cell	1.43599e-08	3437	-0.2213	0.03894	rs17607399	T	C	32.2977
Secreting CD4 regulatory T cell %CD4 regulatory T cell	3.30598e-21	3437	0.2955	0.03106	rs413431	G	A	90.5132
Secreting CD4 regulatory T cell %CD4 regulatory T cell	3.53021e-33	3437	-0.2879	0.02374	rs6751481	C	T	147.069
Secreting CD4 regulatory T cell %CD4 regulatory T cell	7.55301e-06	3437	-0.2131	0.04753	rs72966214	C	T	20.1016
Secreting CD4 regulatory T cell %CD4 regulatory T cell	6.29695e-06	3437	0.1532	0.03388	rs12993274	C	A	20.4471
Secreting CD4 regulatory T cell %CD4 regulatory T cell	3.82798e-06	3437	-0.814	0.1759	rs62322628	T	C	21.415
Secreting CD4 regulatory T cell %CD4 regulatory T cell	4.42497e-06	3437	-0.3801	0.08266	rs11739607	C	T	21.1449
Secreting CD4 regulatory T cell %CD4 regulatory T cell	4.48301e-06	3437	0.1188	0.02585	rs10059100	G	A	21.1209
Secreting CD4 regulatory T cell %CD4 regulatory T cell	8.15004e-06	3437	0.1387	0.03104	rs9265947	C	T	19.9668
Secreting CD4 regulatory T cell %CD4 regulatory T cell	6.76893e-06	3437	0.1091	0.0242	rs7825970	T	G	20.3244
Secreting CD4 regulatory T cell %CD4 regulatory T cell	6.72698e-06	3437	-0.2123	0.04708	rs73579441	C	T	20.3342
Secreting CD4 regulatory T cell %CD4 regulatory T cell	1.75902e-06	3437	0.1507	0.03147	rs273421	C	G	22.9315
Secreting CD4 regulatory T cell %CD4 regulatory T cell	1.118e-06	3437	-0.4074	0.08352	rs79224901	C	G	23.7937
Secreting CD4 regulatory T cell %CD4 regulatory T cell	9.50605e-06	3437	-0.7938	0.179	rs117608988	C	T	19.666
Secreting CD4 regulatory T cell %CD4 regulatory T cell	5.28896e-06	3437	-0.5285	0.1159	rs79607503	A	G	20.7933
Secreting CD4 regulatory T cell %CD4 regulatory T cell	1.24799e-06	3437	0.1629	0.03354	rs7893324	C	T	23.5894
Secreting CD4 regulatory T cell %CD4 regulatory T cell	7.07099e-06	3437	0.1495	0.03323	rs4759006	A	G	20.2405
Secreting CD4 regulatory T cell %CD4 regulatory T cell	6.29898e-06	3437	0.3416	0.07552	rs186940149	T	A	20.4603
Secreting CD4 regulatory T cell %CD4 regulatory T cell	5.35895e-06	3437	-0.2105	0.04618	rs2148708	G	A	20.7776
Secreting CD4 regulatory T cell %CD4 regulatory T cell	5.97806e-06	3437	0.2934	0.06472	rs79235233	G	C	20.5515
Secreting CD4 regulatory T cell %CD4 regulatory T cell	1.54e-06	3437	0.1197	0.02486	rs562562	A	G	23.1839
Secreting CD4 regulatory T cell %CD4 regulatory T cell	2.66999e-06	3437	-1.008	0.2144	rs369976766	A	T	22.104
Secreting CD4 regulatory T cell %CD4+ T cell	9.94489e-23	3437	-2.18	0.2206	rs113435341	G	A	97.6567
Secreting CD4 regulatory T cell %CD4+ T cell	4.345e-06	3437	-2.172	0.472	rs143290109	T	C	21.1756
Secreting CD4 regulatory T cell %CD4+ T cell	7.73108e-07	3437	-0.1919	0.03875	rs10925924	G	T	24.5249
Secreting CD4 regulatory T cell %CD4+ T cell	5.03501e-07	3437	-0.5212	0.1035	rs35378667	C	T	25.3588
Secreting CD4 regulatory T cell %CD4+ T cell	4.48642e-18	3437	-1.625	0.1865	rs11579717	A	G	75.9188
Secreting CD4 regulatory T cell %CD4+ T cell	4.10677e-11	3437	-1.514	0.2286	rs138915779	A	C	43.8631
Secreting CD4 regulatory T cell %CD4+ T cell	5.43e-11	3437	-0.1818	0.02763	rs12712610	G	A	43.2938
Secreting CD4 regulatory T cell %CD4+ T cell	4.79104e-06	3437	0.1191	0.026	rs11124653	A	C	20.9834
Secreting CD4 regulatory T cell %CD4+ T cell	7.26892e-06	3437	-0.7233	0.161	rs73155096	G	C	20.183
Secreting CD4 regulatory T cell %CD4+ T cell	1.354e-06	3437	-0.1809	0.03737	rs6438325	C	A	23.4332
Secreting CD4 regulatory T cell %CD4+ T cell	9.09892e-06	3437	-0.1137	0.02558	rs358809	A	G	19.7569
Secreting CD4 regulatory T cell %CD4+ T cell	2.44298e-06	3437	0.1279	0.0271	rs9838548	C	T	22.2742
Secreting CD4 regulatory T cell %CD4+ T cell	3.597e-06	3437	-0.1153	0.02483	rs7651919	T	G	21.5628
Secreting CD4 regulatory T cell %CD4+ T cell	5.52103e-06	3437	-2.133	0.4687	rs186715000	G	A	20.7106
Secreting CD4 regulatory T cell %CD4+ T cell	1.996e-06	3437	-0.1342	0.02819	rs2668533	T	C	22.6629
Secreting CD4 regulatory T cell %CD4+ T cell	2.46099e-06	3437	-3.842	0.8142	rs114437347	C	G	22.2665
Secreting CD4 regulatory T cell %CD4+ T cell	6.71506e-06	3437	-0.1178	0.02612	rs12642085	T	C	20.3397
Secreting CD4 regulatory T cell %CD4+ T cell	4.97096e-09	3437	-2.942	0.5018	rs138960714	C	A	34.3735
Secreting CD4 regulatory T cell %CD4+ T cell	9.88599e-06	3437	-0.1407	0.03179	rs9689649	C	A	19.5888
Secreting CD4 regulatory T cell %CD4+ T cell	7.94603e-06	3437	0.3405	0.07612	rs185363826	T	G	20.0095
Secreting CD4 regulatory T cell %CD4+ T cell	4.14e-08	3437	0.1999	0.03637	rs74830391	T	C	30.2092
Secreting CD4 regulatory T cell %CD4+ T cell	5.28397e-08	3437	0.2126	0.03897	rs6602392	A	C	29.7622
Secreting CD4 regulatory T cell %CD4+ T cell	1.3671e-15	3437	0.2816	0.03509	rs7893324	C	T	64.4019
Secreting CD4 regulatory T cell %CD4+ T cell	3.54601e-07	3437	0.1904	0.03733	rs10905879	T	C	26.0146
Secreting CD4 regulatory T cell %CD4+ T cell	2.452e-06	3437	-2.824	0.5982	rs149375589	G	T	22.2862
Secreting CD4 regulatory T cell %CD4+ T cell	4.17004e-06	3437	-9.098	1.973	rs138514398	G	T	21.2636
Secreting CD4 regulatory T cell %CD4+ T cell	5.90595e-06	3437	0.2115	0.04661	rs10772894	G	A	20.5903
CD39+ secreting CD4 regulatory T cell Absolute Count	1.91399e-06	3405	0.3538	0.07416	rs114114791	G	A	22.7602
CD39+ secreting CD4 regulatory T cell Absolute Count	6.22501e-06	3405	0.5826	0.1287	rs7570197	C	T	20.492
CD39+ secreting CD4 regulatory T cell Absolute Count	6.13903e-06	3405	-0.2948	0.06509	rs139577399	C	T	20.5129
CD39+ secreting CD4 regulatory T cell Absolute Count	4.47497e-06	3405	-0.4852	0.1056	rs76464802	A	G	21.1112
CD39+ secreting CD4 regulatory T cell Absolute Count	8.77991e-06	3405	0.2585	0.05807	rs75270901	A	G	19.8161
CD39+ secreting CD4 regulatory T cell Absolute Count	8.47891e-06	3405	0.3162	0.07091	rs57516532	T	C	19.8842
CD39+ secreting CD4 regulatory T cell Absolute Count	1.71301e-06	3405	0.2257	0.04708	rs78027772	A	G	22.9821
CD39+ secreting CD4 regulatory T cell Absolute Count	4.89103e-07	3405	-0.4106	0.08147	rs150315125	T	A	25.4005
CD39+ secreting CD4 regulatory T cell Absolute Count	3.09001e-06	3405	0.5538	0.1185	rs74791100	C	T	21.8408
CD39+ secreting CD4 regulatory T cell Absolute Count	9.04899e-07	3405	-0.2443	0.04966	rs1002938	T	A	24.201
CD39+ secreting CD4 regulatory T cell Absolute Count	9.67409e-06	3405	-0.1185	0.02675	rs10882324	T	C	19.6241
CD39+ secreting CD4 regulatory T cell Absolute Count	5.24397e-06	3405	-0.1594	0.03494	rs76710109	C	T	20.8128
CD39+ secreting CD4 regulatory T cell Absolute Count	2.04786e-13	3405	0.6755	0.09159	rs145557266	G	A	54.3944
CD39+ secreting CD4 regulatory T cell Absolute Count	7.07995e-06	3405	0.1432	0.03183	rs4933239	A	G	20.2401
CD39+ secreting CD4 regulatory T cell Absolute Count	4.64098e-06	3405	-0.6337	0.1381	rs11598645	C	T	21.0562
CD39+ secreting CD4 regulatory T cell Absolute Count	4.73915e-19	3405	-0.2387	0.02661	rs1410600	T	C	80.4665
CD39+ secreting CD4 regulatory T cell Absolute Count	6.88193e-06	3405	-0.1723	0.03826	rs11254133	T	C	20.2806
CD39+ secreting CD4 regulatory T cell Absolute Count	9.54773e-17	3405	0.5123	0.06133	rs114844216	C	T	69.7755
CD39+ secreting CD4 regulatory T cell Absolute Count	1e-200	3405	-0.8794	0.02137	rs4918960	A	T	1693.42
CD39+ secreting CD4 regulatory T cell Absolute Count	4.57931e-20	3405	0.2561	0.02774	rs12778837	C	T	85.2327
CD39+ secreting CD4 regulatory T cell Absolute Count	3.19374e-56	3405	-0.4069	0.02528	rs10882701	C	A	259.072
CD39+ secreting CD4 regulatory T cell Absolute Count	7.80998e-06	3405	0.1946	0.04346	rs7937686	G	C	20.0496
CD39+ secreting CD4 regulatory T cell Absolute Count	2.50599e-06	3405	0.2069	0.04388	rs149951966	C	T	22.2325
CD39+ secreting CD4 regulatory T cell Absolute Count	3.74197e-06	3405	0.1294	0.02794	rs11655883	G	A	21.4494
CD39+ secreting CD4 regulatory T cell Absolute Count	9.73509e-06	3405	-0.1636	0.03693	rs56216441	T	A	19.6249
CD39+ secreting CD4 regulatory T cell Absolute Count	9.47305e-06	3405	-1.066	0.2404	rs111461378	C	T	19.6628
CD39+ secreting CD4 regulatory T cell Absolute Count	9.24592e-06	3405	-0.7497	0.1688	rs7267949	T	C	19.7256
CD39+ secreting CD4 regulatory T cell Absolute Count	7.39793e-06	3405	-0.2143	0.04774	rs2836025	T	C	20.1502
CD39+ secreting CD4 regulatory T cell Absolute Count	1.62301e-06	3405	-0.2011	0.04185	rs6005121	G	A	23.0905
CD39+ secreting CD4 regulatory T cell %secreting CD4 regulatory T cell	2.23301e-06	3437	0.1314	0.02772	rs282011	T	C	22.4701
CD39+ secreting CD4 regulatory T cell %secreting CD4 regulatory T cell	3.68697e-06	3437	-0.772	0.1665	rs147911368	C	T	21.4984
CD39+ secreting CD4 regulatory T cell %secreting CD4 regulatory T cell	1.536e-06	3437	1.987	0.4127	rs118006237	A	G	23.1807
CD39+ secreting CD4 regulatory T cell %secreting CD4 regulatory T cell	5.69705e-06	3437	0.6139	0.1351	rs2316911	C	T	20.6483
CD39+ secreting CD4 regulatory T cell %secreting CD4 regulatory T cell	1.97601e-06	3437	2.399	0.5036	rs78458369	T	A	22.6929
CD39+ secreting CD4 regulatory T cell %secreting CD4 regulatory T cell	2.298e-06	3437	0.2773	0.05858	rs2171655	C	A	22.4079
CD39+ secreting CD4 regulatory T cell %secreting CD4 regulatory T cell	3.64998e-06	3437	-0.2836	0.06115	rs73037918	C	T	21.509
CD39+ secreting CD4 regulatory T cell %secreting CD4 regulatory T cell	3.52704e-06	3437	-0.5969	0.1285	rs74346764	A	G	21.5773
CD39+ secreting CD4 regulatory T cell %secreting CD4 regulatory T cell	9.06192e-07	3437	0.131	0.02663	rs35796547	G	A	24.1992
CD39+ secreting CD4 regulatory T cell %secreting CD4 regulatory T cell	5.13003e-06	3437	-0.6056	0.1326	rs11930070	A	G	20.8586
CD39+ secreting CD4 regulatory T cell %secreting CD4 regulatory T cell	1.65501e-06	3437	1.778	0.3703	rs17571942	G	T	23.0545
CD39+ secreting CD4 regulatory T cell %secreting CD4 regulatory T cell	9.73307e-06	3437	-0.3999	0.09029	rs7774484	T	G	19.6166
CD39+ secreting CD4 regulatory T cell %secreting CD4 regulatory T cell	5.83902e-06	3437	-0.1352	0.02979	rs2569847	G	A	20.5974
CD39+ secreting CD4 regulatory T cell %secreting CD4 regulatory T cell	6.53401e-06	3437	0.1234	0.02734	rs10247216	T	C	20.372
CD39+ secreting CD4 regulatory T cell %secreting CD4 regulatory T cell	6.34205e-06	3437	-0.2856	0.06316	rs117748540	G	A	20.4471
CD39+ secreting CD4 regulatory T cell %secreting CD4 regulatory T cell	7.34683e-24	3437	0.6107	0.06018	rs114844216	C	T	102.98
CD39+ secreting CD4 regulatory T cell %secreting CD4 regulatory T cell	1e-200	3437	-0.9412	0.02027	rs4918960	A	T	2156.04
CD39+ secreting CD4 regulatory T cell %secreting CD4 regulatory T cell	9.16896e-09	3437	-0.3085	0.05356	rs146426185	C	A	33.1764
CD39+ secreting CD4 regulatory T cell %secreting CD4 regulatory T cell	1.422e-14	3437	0.2459	0.03182	rs7910217	A	G	59.7196
CD39+ secreting CD4 regulatory T cell %secreting CD4 regulatory T cell	2.625e-08	3437	0.4594	0.08235	rs147121076	G	T	31.1211
CD39+ secreting CD4 regulatory T cell %secreting CD4 regulatory T cell	5.89794e-06	3437	0.4419	0.09739	rs118047459	G	C	20.5882
CD39+ secreting CD4 regulatory T cell %secreting CD4 regulatory T cell	3.91291e-25	3437	0.4259	0.0408	rs117200502	T	C	108.967
CD39+ secreting CD4 regulatory T cell %secreting CD4 regulatory T cell	5.55392e-16	3437	0.7359	0.09042	rs145557266	G	A	66.2382
CD39+ secreting CD4 regulatory T cell %secreting CD4 regulatory T cell	2.03704e-56	3437	-0.4034	0.02502	rs10882701	C	A	259.954
CD39+ secreting CD4 regulatory T cell %secreting CD4 regulatory T cell	2.59298e-06	3437	0.4852	0.103	rs11188950	G	T	22.1905
CD39+ secreting CD4 regulatory T cell %secreting CD4 regulatory T cell	1.11199e-06	3437	0.466	0.09549	rs118111902	C	G	23.8153
CD39+ secreting CD4 regulatory T cell %secreting CD4 regulatory T cell	9.244e-06	3437	0.3531	0.0795	rs7984101	A	G	19.727
CD39+ secreting CD4 regulatory T cell %secreting CD4 regulatory T cell	3.58699e-06	3437	-1.107	0.2386	rs111461378	C	T	21.5256
CD39+ secreting CD4 regulatory T cell %secreting CD4 regulatory T cell	8.342e-07	3437	0.1277	0.02586	rs5769126	C	A	24.3851
CD39+ secreting CD4 regulatory T cell %CD4 regulatory T cell	7.93396e-06	3437	0.1225	0.02738	rs282011	T	C	20.0173
CD39+ secreting CD4 regulatory T cell %CD4 regulatory T cell	2.53e-06	3437	1.921	0.4076	rs118006237	A	G	22.2119
CD39+ secreting CD4 regulatory T cell %CD4 regulatory T cell	6.91099e-06	3437	0.2606	0.05786	rs2171655	C	A	20.2858
CD39+ secreting CD4 regulatory T cell %CD4 regulatory T cell	1.81001e-07	3437	2.598	0.497	rs78458369	T	A	27.3253
CD39+ secreting CD4 regulatory T cell %CD4 regulatory T cell	8.65506e-06	3437	-0.5655	0.1269	rs74346764	A	G	19.8583
CD39+ secreting CD4 regulatory T cell %CD4 regulatory T cell	6.82905e-06	3437	0.2334	0.0518	rs6805627	C	G	20.3022
CD39+ secreting CD4 regulatory T cell %CD4 regulatory T cell	7.55892e-06	3437	-0.5873	0.131	rs11930070	A	G	20.0991
CD39+ secreting CD4 regulatory T cell %CD4 regulatory T cell	3.77103e-06	3437	1.694	0.3658	rs17571942	G	T	21.4457
CD39+ secreting CD4 regulatory T cell %CD4 regulatory T cell	3.46298e-06	3437	-0.1367	0.02941	rs2569847	G	A	21.6046
CD39+ secreting CD4 regulatory T cell %CD4 regulatory T cell	2.21299e-06	3437	-0.4063	0.0857	rs115364130	A	G	22.4767
CD39+ secreting CD4 regulatory T cell %CD4 regulatory T cell	1.62002e-06	3437	0.2934	0.06107	rs59428330	T	C	23.0815
CD39+ secreting CD4 regulatory T cell %CD4 regulatory T cell	3.98474e-21	3437	0.5653	0.05954	rs114844216	C	T	90.1447
CD39+ secreting CD4 regulatory T cell %CD4 regulatory T cell	1.79887e-23	3437	0.4056	0.04033	rs117200502	T	C	101.144
CD39+ secreting CD4 regulatory T cell %CD4 regulatory T cell	1.327e-06	3437	-0.3713	0.07665	rs61873892	T	C	23.4653
CD39+ secreting CD4 regulatory T cell %CD4 regulatory T cell	4.09261e-16	3437	0.7299	0.08928	rs145557266	G	A	66.8372
CD39+ secreting CD4 regulatory T cell %CD4 regulatory T cell	5.27959e-15	3437	0.2468	0.03142	rs7910217	A	G	61.699
CD39+ secreting CD4 regulatory T cell %CD4 regulatory T cell	8.02786e-56	3437	-0.3962	0.02472	rs10882701	C	A	256.881
CD39+ secreting CD4 regulatory T cell %CD4 regulatory T cell	8.95509e-09	3437	-0.3048	0.05289	rs146426185	C	A	33.2111
CD39+ secreting CD4 regulatory T cell %CD4 regulatory T cell	3.12702e-06	3437	-0.1276	0.02732	rs7080854	A	G	21.8142
CD39+ secreting CD4 regulatory T cell %CD4 regulatory T cell	9.29009e-09	3437	0.4681	0.0813	rs147121076	G	T	33.151
CD39+ secreting CD4 regulatory T cell %CD4 regulatory T cell	1e-200	3437	-0.9321	0.01998	rs4918960	A	T	2176.38
CD39+ secreting CD4 regulatory T cell %CD4 regulatory T cell	6.74901e-06	3437	-1.062	0.2356	rs111461378	C	T	20.3188
CD39+ secreting CD4 regulatory T cell %CD4 regulatory T cell	7.72396e-06	3437	-0.2086	0.04657	rs79919890	T	C	20.0639
Activated & resting CD4 regulatory T cell Absolute Count	3.01301e-07	3405	0.4385	0.08542	rs144404462	A	G	26.3524
Activated & resting CD4 regulatory T cell Absolute Count	1.67598e-09	3405	0.1507	0.02494	rs6751481	C	T	36.5118
Activated & resting CD4 regulatory T cell Absolute Count	7.97793e-06	3405	0.1242	0.02777	rs55732147	A	G	20.0028
Activated & resting CD4 regulatory T cell Absolute Count	4.71303e-07	3405	-0.164	0.03249	rs408686	A	C	25.4793
Activated & resting CD4 regulatory T cell Absolute Count	3.65401e-06	3405	0.5612	0.121	rs146746694	A	G	21.5112
Activated & resting CD4 regulatory T cell Absolute Count	8.44501e-06	3405	-0.1389	0.03113	rs2524084	G	A	19.9089
Activated & resting CD4 regulatory T cell Absolute Count	3.67003e-07	3405	0.1634	0.03206	rs9272226	T	C	25.9763
Activated & resting CD4 regulatory T cell Absolute Count	9.08908e-07	3405	0.354	0.07196	rs147199078	C	T	24.2005
Activated & resting CD4 regulatory T cell Absolute Count	4.854e-07	3405	0.2204	0.04371	rs2108908	C	A	25.425
Activated & resting CD4 regulatory T cell Absolute Count	1.81602e-06	3405	1.629	0.3406	rs182630194	A	G	22.8746
Activated & resting CD4 regulatory T cell Absolute Count	4.32096e-06	3405	-0.1624	0.03527	rs1819445	A	G	21.2012
Activated & resting CD4 regulatory T cell Absolute Count	1.548e-06	3405	0.2633	0.05471	rs12049737	A	G	23.1616
Activated & resting CD4 regulatory T cell Absolute Count	8.70803e-08	3405	-0.2043	0.03808	rs78409263	C	G	28.7835
Activated & resting CD4 regulatory T cell Absolute Count	3.40596e-06	3405	-0.6053	0.1301	rs11850806	G	T	21.6465
Activated & resting CD4 regulatory T cell Absolute Count	5.72598e-06	3405	-0.1109	0.0244	rs66762238	C	T	20.6578
Activated & resting CD4 regulatory T cell Absolute Count	5.02898e-06	3405	-0.1151	0.02518	rs8064831	T	C	20.8948
Activated & resting CD4 regulatory T cell Absolute Count	2.53898e-06	3405	-0.1302	0.02762	rs9709738	C	G	22.2216
Activated & resting CD4 regulatory T cell Absolute Count	6.32893e-07	3405	0.2954	0.0592	rs79684619	G	A	24.8988
Activated & resting CD4 regulatory T cell Absolute Count	3.57503e-06	3405	0.1319	0.02841	rs6074425	A	G	21.555
Activated & resting CD4 regulatory T cell %CD4 regulatory T cell	1.48201e-06	3437	0.125	0.02593	rs6587385	C	T	23.2389
Activated & resting CD4 regulatory T cell %CD4 regulatory T cell	1.27909e-33	3437	2.569	0.2103	rs113435341	G	A	149.228
Activated & resting CD4 regulatory T cell %CD4 regulatory T cell	5.32721e-24	3437	1.815	0.1783	rs11579717	A	G	103.622
Activated & resting CD4 regulatory T cell %CD4 regulatory T cell	3.52598e-06	3437	0.8446	0.1818	rs187089343	C	A	21.5831
Activated & resting CD4 regulatory T cell %CD4 regulatory T cell	3.78303e-06	3437	-1.588	0.343	rs11577174	T	C	21.4345
Activated & resting CD4 regulatory T cell %CD4 regulatory T cell	2.94897e-07	3437	0.4221	0.08216	rs60220946	T	C	26.3943
Activated & resting CD4 regulatory T cell %CD4 regulatory T cell	1.61696e-14	3437	1.427	0.1851	rs116794175	C	T	59.434
Activated & resting CD4 regulatory T cell %CD4 regulatory T cell	1.302e-06	3437	0.6092	0.1257	rs34645541	A	C	23.4882
Activated & resting CD4 regulatory T cell %CD4 regulatory T cell	2.91602e-06	3437	-0.2161	0.04613	rs75981740	G	A	21.9454
Activated & resting CD4 regulatory T cell %CD4 regulatory T cell	6.47799e-06	3437	-0.1538	0.03406	rs12993274	C	A	20.3903
Activated & resting CD4 regulatory T cell %CD4 regulatory T cell	5.48656e-33	3437	0.2886	0.02387	rs6751481	C	T	146.18
Activated & resting CD4 regulatory T cell %CD4 regulatory T cell	2.76599e-08	3437	0.218	0.03915	rs17607399	T	C	31.0063
Activated & resting CD4 regulatory T cell %CD4 regulatory T cell	9.54333e-21	3437	-0.2936	0.03123	rs413431	G	A	88.3829
Activated & resting CD4 regulatory T cell %CD4 regulatory T cell	6.55496e-06	3437	0.7983	0.1768	rs62322628	T	C	20.3877
Activated & resting CD4 regulatory T cell %CD4 regulatory T cell	7.34007e-06	3437	0.3732	0.08311	rs11739607	C	T	20.164
Activated & resting CD4 regulatory T cell %CD4 regulatory T cell	5.098e-06	3437	-0.1187	0.02599	rs10059100	G	A	20.8588
Activated & resting CD4 regulatory T cell %CD4 regulatory T cell	6.58704e-06	3437	-0.1408	0.0312	rs9265947	C	T	20.3655
Activated & resting CD4 regulatory T cell %CD4 regulatory T cell	8.27694e-06	3437	-0.1086	0.02433	rs7825970	T	G	19.9239
Activated & resting CD4 regulatory T cell %CD4 regulatory T cell	2.81501e-06	3437	-0.1485	0.03164	rs273421	C	G	22.0282
Activated & resting CD4 regulatory T cell %CD4 regulatory T cell	7.79704e-07	3437	0.4155	0.08395	rs79224901	C	G	24.4963
Activated & resting CD4 regulatory T cell %CD4 regulatory T cell	5.71005e-06	3437	0.2151	0.04733	rs73579441	C	T	20.6542
Activated & resting CD4 regulatory T cell %CD4 regulatory T cell	5.05895e-06	3437	0.5324	0.1165	rs79607503	A	G	20.8845
Activated & resting CD4 regulatory T cell %CD4 regulatory T cell	1.088e-06	3437	-0.1646	0.03371	rs7893324	C	T	23.842
Activated & resting CD4 regulatory T cell %CD4 regulatory T cell	7.03008e-06	3437	-0.1503	0.0334	rs4759006	A	G	20.25
Activated & resting CD4 regulatory T cell %CD4 regulatory T cell	6.14795e-06	3437	0.2102	0.04643	rs2148708	G	A	20.496
Activated & resting CD4 regulatory T cell %CD4 regulatory T cell	7.51502e-06	3437	-0.3405	0.07592	rs186940149	T	A	20.1151
Activated & resting CD4 regulatory T cell %CD4 regulatory T cell	6.48993e-06	3437	-0.2939	0.06506	rs79235233	G	C	20.4066
Activated & resting CD4 regulatory T cell %CD4 regulatory T cell	1.81001e-06	3437	-0.1195	0.02499	rs562562	A	G	22.8667
Activated & resting CD4 regulatory T cell %CD4 regulatory T cell	1.74201e-06	3437	1.032	0.2155	rs369976766	A	T	22.9332
IgD- CD27- B cell Absolute Count	4.44601e-06	3656	-0.1238	0.02692	rs61786059	T	G	21.1491
IgD- CD27- B cell Absolute Count	3.211e-06	3656	0.2278	0.04884	rs7518494	A	G	21.7549
IgD- CD27- B cell Absolute Count	4.89396e-06	3656	-0.3205	0.07004	rs185621536	T	C	20.9394
IgD- CD27- B cell Absolute Count	7.36207e-06	3656	-0.1387	0.0309	rs12129123	T	C	20.1482
IgD- CD27- B cell Absolute Count	4.17503e-06	3656	0.2313	0.05018	rs72953104	G	C	21.2466
IgD- CD27- B cell Absolute Count	8.20994e-06	3656	-0.2567	0.05748	rs113442137	A	G	19.9443
IgD- CD27- B cell Absolute Count	1.243e-06	3656	-0.1216	0.02504	rs11688492	C	T	23.583
IgD- CD27- B cell Absolute Count	6.15404e-06	3656	-0.1375	0.03037	rs7606024	A	T	20.4982
IgD- CD27- B cell Absolute Count	1.033e-06	3656	-0.2787	0.05695	rs114551034	A	G	23.949
IgD- CD27- B cell Absolute Count	2.01999e-07	3656	-0.2808	0.05393	rs35574803	C	T	27.1102
IgD- CD27- B cell Absolute Count	9.95612e-06	3656	-0.263	0.05944	rs13099360	G	A	19.5773
IgD- CD27- B cell Absolute Count	8.37298e-06	3656	0.173	0.03878	rs59951351	T	A	19.9011
IgD- CD27- B cell Absolute Count	5.96499e-06	3656	0.6631	0.1462	rs74356874	A	G	20.5714
IgD- CD27- B cell Absolute Count	1.617e-06	3656	0.3826	0.07964	rs144306835	A	G	23.0796
IgD- CD27- B cell Absolute Count	5.767e-07	3656	0.2796	0.05583	rs112432445	A	G	25.0807
IgD- CD27- B cell Absolute Count	9.2841e-06	3656	-0.3304	0.07442	rs78763642	A	G	19.7106
IgD- CD27- B cell Absolute Count	6.19099e-06	3656	0.6463	0.1428	rs117493606	G	T	20.4839
IgD- CD27- B cell Absolute Count	8.64908e-06	3656	-0.1795	0.0403	rs117833074	C	T	19.839
IgD- CD27- B cell Absolute Count	6.49995e-06	3656	-0.1467	0.03249	rs1047792	T	G	20.3874
IgD- CD27- B cell Absolute Count	3.12903e-08	3656	0.1359	0.02451	rs2250246	G	A	30.7434
IgD- CD27- B cell Absolute Count	8.19691e-06	3656	-0.1109	0.02482	rs11843493	C	A	19.9646
IgD- CD27- B cell Absolute Count	3.96798e-06	3656	-0.2897	0.0627	rs421516	A	C	21.3482
IgD- CD27- B cell Absolute Count	5.03999e-06	3656	-0.1204	0.02636	rs11661511	C	T	20.8623
IgD- CD27- B cell Absolute Count	5.325e-06	3656	-0.2296	0.05036	rs72977632	A	T	20.7861
IgD- CD27- B cell Absolute Count	3.38602e-06	3656	0.1135	0.0244	rs406298	G	C	21.6377
IgD- CD27- B cell Absolute Count	1.95101e-06	3656	0.3825	0.08026	rs77126700	C	T	22.7125
IgD- CD27- B cell Absolute Count	1.6421e-27	3656	0.2841	0.02593	rs4239702	C	T	120.043
IgD- CD27- B cell Absolute Count	9.356e-06	3656	-0.1107	0.02495	rs909692	G	C	19.6858
IgD- CD27- B cell Absolute Count	6.94592e-07	3656	-0.1733	0.03486	rs9615714	G	A	24.714
Activated & resting CD4 regulatory T cell %CD4+ T cell	2.47799e-06	3437	-0.4841	0.1026	rs76882749	C	T	22.2626
Activated & resting CD4 regulatory T cell %CD4+ T cell	9.80302e-06	3437	-0.2458	0.0555	rs147104104	C	T	19.6145
Activated & resting CD4 regulatory T cell %CD4+ T cell	4.63981e-16	3437	1.827	0.2239	rs17583875	A	G	66.5839
Activated & resting CD4 regulatory T cell %CD4+ T cell	3.74602e-07	3437	0.9735	0.1912	rs116794175	C	T	25.9236
Activated & resting CD4 regulatory T cell %CD4+ T cell	1.55801e-06	3437	0.5843	0.1214	rs190023756	A	G	23.1651
Activated & resting CD4 regulatory T cell %CD4+ T cell	2.36903e-06	3437	1.603	0.3391	rs572410764	T	A	22.3466
Activated & resting CD4 regulatory T cell %CD4+ T cell	5.19278e-17	3437	0.2086	0.02476	rs6751481	C	T	70.9786
Activated & resting CD4 regulatory T cell %CD4+ T cell	5.06058e-12	3437	-0.2228	0.03216	rs408686	A	C	47.9953
Activated & resting CD4 regulatory T cell %CD4+ T cell	3.145e-06	3437	0.1161	0.02487	rs6724848	A	G	21.7928
Activated & resting CD4 regulatory T cell %CD4+ T cell	8.07904e-06	3437	-0.1467	0.03282	rs1371033	C	T	19.9794
Activated & resting CD4 regulatory T cell %CD4+ T cell	9.6781e-06	3437	-0.1107	0.02498	rs6733868	G	C	19.6386
Activated & resting CD4 regulatory T cell %CD4+ T cell	7.82402e-06	3437	-0.2939	0.06565	rs13410035	T	C	20.0415
Activated & resting CD4 regulatory T cell %CD4+ T cell	5.93403e-06	3437	-0.1319	0.02909	rs13006059	G	A	20.559
Activated & resting CD4 regulatory T cell %CD4+ T cell	4.60098e-06	3437	0.459	0.1	rs73009664	C	T	21.0681
Activated & resting CD4 regulatory T cell %CD4+ T cell	2.666e-06	3437	-0.1995	0.04243	rs62285107	T	C	22.1075
Activated & resting CD4 regulatory T cell %CD4+ T cell	4.93003e-06	3437	0.1562	0.03414	rs17780836	T	C	20.9332
Activated & resting CD4 regulatory T cell %CD4+ T cell	3.89798e-06	3437	0.5437	0.1176	rs62390348	T	C	21.3749
Activated & resting CD4 regulatory T cell %CD4+ T cell	4.63596e-06	3437	0.4712	0.1027	rs9269074	A	G	21.0509
Activated & resting CD4 regulatory T cell %CD4+ T cell	5.35205e-06	3437	1.044	0.2291	rs137997033	T	C	20.7659
Activated & resting CD4 regulatory T cell %CD4+ T cell	5.68499e-06	3437	-0.1626	0.03579	rs2708609	A	T	20.6404
Activated & resting CD4 regulatory T cell %CD4+ T cell	4.36305e-06	3437	-0.1155	0.02511	rs56090633	T	A	21.1578
Activated & resting CD4 regulatory T cell %CD4+ T cell	4.81804e-06	3437	0.3934	0.08591	rs76225340	T	G	20.9692
Activated & resting CD4 regulatory T cell %CD4+ T cell	5.38505e-07	3437	-0.5131	0.1022	rs145165211	A	G	25.2059
Activated & resting CD4 regulatory T cell %CD4+ T cell	6.93793e-06	3437	-0.4186	0.09297	rs114400243	A	T	20.2728
Activated & resting CD4 regulatory T cell %CD4+ T cell	3.37404e-06	3437	-0.1167	0.02507	rs514150	C	T	21.6687
Activated & resting CD4 regulatory T cell %CD4+ T cell	2.79299e-06	3437	0.1384	0.02948	rs1247730	T	C	22.0403
Activated & resting CD4 regulatory T cell %CD4+ T cell	5.27497e-06	3437	0.5039	0.1105	rs11109601	C	T	20.7953
Activated & resting CD4 regulatory T cell %CD4+ T cell	3.59302e-06	3437	0.7724	0.1664	rs61924635	C	T	21.5466
Activated & resting CD4 regulatory T cell %CD4+ T cell	1.75902e-06	3437	-0.2529	0.05283	rs77071786	C	G	22.9159
Activated & resting CD4 regulatory T cell %CD4+ T cell	3.31597e-06	3437	0.726	0.1559	rs370689709	A	G	21.6861
Activated & resting CD4 regulatory T cell %CD4+ T cell	8.89406e-06	3437	-0.3468	0.07796	rs186940149	T	A	19.7886
Activated & resting CD4 regulatory T cell %CD4+ T cell	4.454e-06	3437	0.352	0.07659	rs113376235	A	C	21.1223
Activated & resting CD4 regulatory T cell %CD4+ T cell	9.50408e-06	3437	-0.1207	0.02721	rs60174426	C	T	19.6769
Activated & resting CD4 regulatory T cell %CD4+ T cell	2.46598e-06	3437	-0.1276	0.02704	rs461709	A	G	22.2683
Activated & secreting CD4 regulatory T cell Absolute Count	1.17501e-09	3405	-1.179	0.1933	rs11579717	A	G	37.2018
Activated & secreting CD4 regulatory T cell Absolute Count	1.46791e-18	3405	-2.018	0.2282	rs113435341	G	A	78.2008
Activated & secreting CD4 regulatory T cell Absolute Count	1.77701e-06	3405	-0.3574	0.07469	rs76202906	A	C	22.8973
Activated & secreting CD4 regulatory T cell Absolute Count	5.25799e-06	3405	-0.683	0.1497	rs112622820	A	G	20.816
Activated & secreting CD4 regulatory T cell Absolute Count	1.67302e-10	3405	-1.518	0.2369	rs138915779	A	C	41.0595
Activated & secreting CD4 regulatory T cell Absolute Count	5.74103e-06	3405	-3.269	0.7195	rs115307639	G	T	20.6428
Activated & secreting CD4 regulatory T cell Absolute Count	4.35502e-06	3405	-2.389	0.5191	rs138960714	C	A	21.1802
Activated & secreting CD4 regulatory T cell Absolute Count	4.46797e-06	3405	-3.873	0.8428	rs114437347	C	G	21.1177
Activated & secreting CD4 regulatory T cell Absolute Count	1.501e-06	3405	1.467	0.3044	rs75280379	C	T	23.2258
Activated & secreting CD4 regulatory T cell Absolute Count	1.11199e-06	3405	0.8482	0.1738	rs1268153	A	G	23.8175
Activated & secreting CD4 regulatory T cell Absolute Count	1.72699e-06	3405	0.3923	0.08188	rs17717645	C	T	22.9552
Activated & secreting CD4 regulatory T cell Absolute Count	7.18092e-06	3405	-0.5369	0.1194	rs575051668	T	C	20.2199
Activated & secreting CD4 regulatory T cell Absolute Count	7.93305e-09	3405	0.3316	0.05733	rs61839660	T	C	33.4553
Activated & secreting CD4 regulatory T cell Absolute Count	6.74792e-06	3405	-0.1232	0.02732	rs10905876	G	A	20.3357
Activated & secreting CD4 regulatory T cell Absolute Count	9.87393e-06	3405	-2.992	0.6758	rs56397630	C	T	19.6014
Activated & secreting CD4 regulatory T cell Absolute Count	4.28499e-06	3405	0.2653	0.05762	rs75596315	T	C	21.1996
Activated & secreting CD4 regulatory T cell Absolute Count	2.85299e-07	3405	-0.5371	0.1044	rs145600407	T	C	26.4673
Activated & secreting CD4 regulatory T cell Absolute Count	2.90703e-06	3405	-0.1207	0.02577	rs7162344	A	G	21.9374
Activated & secreting CD4 regulatory T cell Absolute Count	8.39209e-06	3405	1.397	0.3131	rs153054	G	A	19.908
Activated & secreting CD4 regulatory T cell Absolute Count	2.95101e-06	3405	-1.375	0.2938	rs147638541	G	A	21.9029
Activated & secreting CD4 regulatory T cell Absolute Count	2.33297e-06	3405	0.2078	0.04392	rs149951966	C	T	22.3855
Activated & secreting CD4 regulatory T cell Absolute Count	8.83202e-06	3405	0.1855	0.04169	rs72833913	A	C	19.7981
Activated & secreting CD4 regulatory T cell Absolute Count	6.98908e-06	3405	-0.1302	0.02894	rs9709738	C	G	20.2407
Activated & secreting CD4 regulatory T cell %CD4 regulatory T cell	2.12701e-07	3437	-0.356	0.06849	rs61828007	G	A	27.0175
Activated & secreting CD4 regulatory T cell %CD4 regulatory T cell	1.86896e-27	3437	-1.821	0.1663	rs11579717	A	G	119.904
Activated & secreting CD4 regulatory T cell %CD4 regulatory T cell	6.64401e-06	3437	-0.1135	0.02516	rs72651876	T	C	20.3503
Activated & secreting CD4 regulatory T cell %CD4 regulatory T cell	3.69828e-18	3437	-1.784	0.2042	rs138915779	A	C	76.327
Activated & secreting CD4 regulatory T cell %CD4 regulatory T cell	1.367e-07	3437	-0.4053	0.07676	rs60220946	T	C	27.8794
Activated & secreting CD4 regulatory T cell %CD4 regulatory T cell	4.01597e-06	3437	-2.624	0.5683	rs150956189	C	T	21.3193
Activated & secreting CD4 regulatory T cell %CD4 regulatory T cell	1.67799e-09	3437	-0.7496	0.1241	rs146899923	C	T	36.4851
Activated & secreting CD4 regulatory T cell %CD4 regulatory T cell	4.52397e-09	3437	-0.9956	0.1693	rs187089343	C	A	34.5825
Activated & secreting CD4 regulatory T cell %CD4 regulatory T cell	6.32995e-40	3437	-2.621	0.1957	rs113435341	G	A	179.371
Activated & secreting CD4 regulatory T cell %CD4 regulatory T cell	2.74303e-06	3437	-0.4303	0.09161	rs3917863	A	G	22.0626
Activated & secreting CD4 regulatory T cell %CD4 regulatory T cell	4.49904e-10	3437	0.4611	0.07373	rs7530076	A	G	39.1113
Activated & secreting CD4 regulatory T cell %CD4 regulatory T cell	5.65497e-06	3437	-0.2345	0.05158	rs139681117	T	C	20.6692
Activated & secreting CD4 regulatory T cell %CD4 regulatory T cell	4.61604e-06	3437	0.1141	0.02487	rs13000564	C	T	21.0484
Activated & secreting CD4 regulatory T cell %CD4 regulatory T cell	5.64794e-06	3437	4.109	0.9038	rs115669925	A	G	20.6694
Activated & secreting CD4 regulatory T cell %CD4 regulatory T cell	1.16305e-20	3437	0.2748	0.0293	rs413431	G	A	87.9626
Activated & secreting CD4 regulatory T cell %CD4 regulatory T cell	8.08295e-06	3437	0.1316	0.02943	rs189383	C	T	19.9955
Activated & secreting CD4 regulatory T cell %CD4 regulatory T cell	9.86302e-06	3437	-0.4234	0.09565	rs115907036	T	C	19.5944
Activated & secreting CD4 regulatory T cell %CD4 regulatory T cell	2.31499e-06	3437	-0.2867	0.0606	rs112553628	G	A	22.3826
Activated & secreting CD4 regulatory T cell %CD4 regulatory T cell	1.7e-08	3437	-0.2077	0.03673	rs17607399	T	C	31.9765
Activated & secreting CD4 regulatory T cell %CD4 regulatory T cell	6.28782e-38	3437	-0.2903	0.02227	rs6751481	C	T	169.924
Activated & secreting CD4 regulatory T cell %CD4 regulatory T cell	5.50605e-06	3437	-2.709	0.5951	rs78181865	A	G	20.7223
Activated & secreting CD4 regulatory T cell %CD4 regulatory T cell	2.585e-06	3437	-2.124	0.451	rs138960714	C	A	22.1797
Activated & secreting CD4 regulatory T cell %CD4 regulatory T cell	6.51493e-07	3437	0.1214	0.02435	rs10059100	G	A	24.8565
Activated & secreting CD4 regulatory T cell %CD4 regulatory T cell	5.60906e-06	3437	-2.712	0.5963	rs112637846	A	C	20.6847
Activated & secreting CD4 regulatory T cell %CD4 regulatory T cell	6.75103e-06	3437	0.1281	0.0284	rs1634783	A	G	20.3452
Activated & secreting CD4 regulatory T cell %CD4 regulatory T cell	7.66496e-06	3437	-0.2112	0.04712	rs11969660	T	C	20.0899
Activated & secreting CD4 regulatory T cell %CD4 regulatory T cell	5.80898e-07	3437	0.1731	0.03457	rs9274712	T	C	25.0724
Activated & secreting CD4 regulatory T cell %CD4 regulatory T cell	9.00098e-06	3437	0.1317	0.02963	rs273421	C	G	19.7564
Activated & secreting CD4 regulatory T cell %CD4 regulatory T cell	6.33199e-06	3437	-0.8373	0.1852	rs76109501	A	G	20.44
Activated & secreting CD4 regulatory T cell %CD4 regulatory T cell	9.8159e-06	3437	-0.1959	0.04424	rs73579441	C	T	19.6082
Activated & secreting CD4 regulatory T cell %CD4 regulatory T cell	6.33199e-06	3437	0.215	0.04755	rs12722496	G	A	20.4445
Activated & secreting CD4 regulatory T cell %CD4 regulatory T cell	9.19009e-07	3437	-1.546	0.3144	rs192123974	T	C	24.1799
Activated & secreting CD4 regulatory T cell %CD4 regulatory T cell	3.51196e-06	3437	1.967	0.4233	rs145406940	A	G	21.593
Activated & secreting CD4 regulatory T cell %CD4 regulatory T cell	6.69299e-06	3437	-6.589	1.461	rs12314907	G	A	20.3394
Activated & secreting CD4 regulatory T cell %CD4 regulatory T cell	6.52004e-06	3437	-0.7442	0.1648	rs138463974	G	A	20.3922
Activated & secreting CD4 regulatory T cell %CD4 regulatory T cell	2.91998e-06	3437	-0.4419	0.09434	rs116850494	A	G	21.941
Activated & secreting CD4 regulatory T cell %CD4 regulatory T cell	6.35404e-06	3437	-0.8475	0.1874	rs191384725	G	A	20.4522
Activated & secreting CD4 regulatory T cell %CD4 regulatory T cell	8.79995e-06	3437	-0.7463	0.1677	rs568546879	C	G	19.8044
Activated & secreting CD4 regulatory T cell %CD4 regulatory T cell	5.90106e-06	3437	0.6921	0.1525	rs112455863	G	A	20.5967
Activated & secreting CD4 regulatory T cell %CD4 regulatory T cell	6.944e-07	3437	-0.2336	0.04699	rs113000944	T	C	24.7135
Activated & secreting CD4 regulatory T cell %CD4+ T cell	3.3512e-17	3437	-1.573	0.1855	rs11579717	A	G	71.9067
Activated & secreting CD4 regulatory T cell %CD4+ T cell	5.09202e-06	3437	-2.494	0.5458	rs146512168	C	T	20.8798
Activated & secreting CD4 regulatory T cell %CD4+ T cell	4.76903e-07	3437	-0.1944	0.03852	rs10925924	G	T	25.4695
Activated & secreting CD4 regulatory T cell %CD4+ T cell	8.8871e-06	3437	-2.089	0.4694	rs143290109	T	C	19.8057
Activated & secreting CD4 regulatory T cell %CD4+ T cell	6.75461e-12	3437	-1.565	0.2272	rs138915779	A	C	47.4474
Activated & secreting CD4 regulatory T cell %CD4+ T cell	1.30707e-21	3437	-2.11	0.2195	rs113435341	G	A	92.4051
Activated & secreting CD4 regulatory T cell %CD4+ T cell	2.717e-07	3437	-0.5302	0.1029	rs35378667	C	T	26.549
Activated & secreting CD4 regulatory T cell %CD4+ T cell	1.20601e-08	3437	-0.1572	0.02752	rs12712610	G	A	32.6293
Activated & secreting CD4 regulatory T cell %CD4+ T cell	3.77103e-06	3437	-0.7413	0.1601	rs73155096	G	C	21.439
Activated & secreting CD4 regulatory T cell %CD4+ T cell	7.84892e-06	3437	-0.11	0.02458	rs4685759	G	C	20.0273
Activated & secreting CD4 regulatory T cell %CD4+ T cell	1.232e-06	3437	-0.1805	0.03716	rs6438325	C	A	23.5941
Activated & secreting CD4 regulatory T cell %CD4+ T cell	4.23097e-06	3437	-3.73	0.8097	rs114437347	C	G	21.2212
Activated & secreting CD4 regulatory T cell %CD4+ T cell	4.75094e-06	3437	-2.136	0.466	rs186715000	G	A	21.0102
Activated & secreting CD4 regulatory T cell %CD4+ T cell	3.093e-06	3437	-0.131	0.02803	rs2668533	T	C	21.8422
Activated & secreting CD4 regulatory T cell %CD4+ T cell	5.13098e-09	3437	-2.923	0.4989	rs138960714	C	A	34.3266
Activated & secreting CD4 regulatory T cell %CD4+ T cell	9.941e-06	3437	-0.1149	0.02598	rs12642085	T	C	19.5597
Activated & secreting CD4 regulatory T cell %CD4+ T cell	7.65403e-06	3437	-2.446	0.5459	rs117947776	C	G	20.0764
Activated & secreting CD4 regulatory T cell %CD4+ T cell	3.87097e-08	3437	0.1992	0.03616	rs74830391	T	C	30.3474
Activated & secreting CD4 regulatory T cell %CD4+ T cell	1.93798e-06	3437	0.1207	0.02532	rs2958568	C	A	22.7241
Activated & secreting CD4 regulatory T cell %CD4+ T cell	1.38007e-13	3437	0.4097	0.05516	rs61839660	T	C	55.1675
Activated & secreting CD4 regulatory T cell %CD4+ T cell	2.64101e-09	3437	-0.1567	0.02626	rs11256966	G	C	35.6081
Activated & secreting CD4 regulatory T cell %CD4+ T cell	3.004e-06	3437	-9.179	1.962	rs138514398	G	T	21.8873
Activated & secreting CD4 regulatory T cell %CD4+ T cell	1.84999e-06	3437	-2.841	0.5947	rs149375589	G	T	22.8216
Activated & secreting CD4 regulatory T cell %CD4+ T cell	6.53296e-06	3437	-0.1382	0.0306	rs11221698	T	C	20.3973
Activated & secreting CD4 regulatory T cell %CD4+ T cell	2.80899e-06	3437	-0.1728	0.03682	rs17465223	A	G	22.0252
Activated & secreting CD4 regulatory T cell %CD4+ T cell	1.82802e-06	3437	-1.986	0.4154	rs145444215	A	G	22.8573
Activated & secreting CD4 regulatory T cell %CD4+ T cell	1.894e-06	3437	-2.838	0.5947	rs4901222	T	C	22.7735
Activated & secreting CD4 regulatory T cell %CD4+ T cell	7.42899e-06	3437	-0.1198	0.0267	rs1465510	A	G	20.1322
Activated & secreting CD4 regulatory T cell %CD4+ T cell	5.58702e-06	3437	-2.484	0.5461	rs149703905	G	A	20.6899
Activated & secreting CD4 regulatory T cell %CD4+ T cell	8.12793e-06	3437	0.2033	0.04548	rs140078626	G	C	19.9818
Activated & secreting CD4 regulatory T cell %CD4+ T cell	8.34795e-06	3437	0.2327	0.05214	rs11655776	G	A	19.9182
Activated & secreting CD4 regulatory T cell %CD4+ T cell	5.14505e-06	3437	1.332	0.2918	rs143166038	A	G	20.8371
Activated & secreting CD4 regulatory T cell %CD4+ T cell	4.427e-06	3437	0.1447	0.03148	rs6065288	T	C	21.1284
Activated & secreting CD4 regulatory T cell %CD4+ T cell	2.68398e-08	3437	-2.662	0.4776	rs147838148	G	T	31.0662
CD25++ CD4+ T cell Absolute Count	7.06399e-06	3405	0.1666	0.03703	rs12145444	A	C	20.2415
CD25++ CD4+ T cell Absolute Count	3.80496e-06	3405	-0.1911	0.04127	rs61817905	T	G	21.4414
CD25++ CD4+ T cell Absolute Count	8.48809e-06	3405	0.2998	0.06723	rs6541307	T	A	19.8855
CD25++ CD4+ T cell Absolute Count	4.53002e-06	3405	-0.4772	0.1039	rs78193200	A	G	21.0945
CD25++ CD4+ T cell Absolute Count	1.84001e-06	3405	0.6588	0.1379	rs150956240	G	A	22.8233
CD25++ CD4+ T cell Absolute Count	9.97608e-06	3405	-0.183	0.04135	rs7560118	T	C	19.5862
CD25++ CD4+ T cell Absolute Count	8.75609e-06	3405	-0.7243	0.1627	rs188501834	A	G	19.8181
CD25++ CD4+ T cell Absolute Count	8.92997e-06	3405	0.6264	0.1408	rs79749232	A	G	19.7924
CD25++ CD4+ T cell Absolute Count	6.56901e-06	3405	-0.1647	0.03647	rs9343914	T	C	20.3946
CD25++ CD4+ T cell Absolute Count	1.502e-06	3405	0.7221	0.1498	rs507492	C	G	23.2365
CD25++ CD4+ T cell Absolute Count	2.09599e-06	3405	0.3864	0.08132	rs17717645	C	T	22.5777
CD25++ CD4+ T cell Absolute Count	4.65704e-06	3405	0.3573	0.07789	rs140960913	T	C	21.0428
CD25++ CD4+ T cell Absolute Count	4.05415e-16	3405	0.4625	0.05656	rs61839660	T	C	66.8659
CD25++ CD4+ T cell Absolute Count	4.21502e-06	3405	-0.9764	0.2119	rs137903114	C	T	21.2321
CD25++ CD4+ T cell Absolute Count	6.43502e-06	3405	1.709	0.3783	rs11217768	A	G	20.4085
CD25++ CD4+ T cell Absolute Count	8.13093e-06	3405	1.533	0.3431	rs79596262	A	G	19.9638
CD25++ CD4+ T cell Absolute Count	4.82103e-06	3405	-0.4767	0.1041	rs145600407	T	C	20.9695
CD25++ CD4+ T cell Absolute Count	9.08908e-06	3405	-0.3824	0.08605	rs117676560	A	G	19.7485
CD25++ CD4+ T cell Absolute Count	1.232e-06	3405	0.4896	0.1007	rs142289362	A	G	23.6387
CD25++ CD4+ T cell Absolute Count	7.79005e-06	3405	0.2962	0.06616	rs188505795	T	G	20.0438
CD25++ CD4+ T cell Absolute Count	7.48307e-06	3405	0.6427	0.1433	rs117614870	T	C	20.1152
CD25++ CD4+ T cell Absolute Count	8.48106e-07	3405	0.2152	0.04361	rs149951966	C	T	24.3508
CD25++ CD4+ T cell Absolute Count	3.209e-06	3405	0.1763	0.03779	rs11697981	C	T	21.7646
CD25++ CD4+ T cell Absolute Count	1.67402e-06	3405	-0.3605	0.07513	rs6131700	C	G	23.0242
CD25++ CD4+ T cell Absolute Count	3.71604e-06	3405	0.1203	0.02597	rs2019002	A	G	21.4579
CD25++ CD4+ T cell %CD4+ T cell	4.77002e-06	3437	-0.4015	0.08763	rs140655813	T	C	20.9926
CD25++ CD4+ T cell %CD4+ T cell	9.3821e-06	3437	1.191	0.2683	rs181741769	C	T	19.7053
CD25++ CD4+ T cell %CD4+ T cell	1.45999e-06	3437	-0.5788	0.12	rs115815681	A	C	23.2645
CD25++ CD4+ T cell %CD4+ T cell	9.99402e-06	3437	0.1222	0.02762	rs60148251	T	C	19.5747
CD25++ CD4+ T cell %CD4+ T cell	4.30398e-06	3437	-1.787	0.3883	rs79327855	T	C	21.1794
CD25++ CD4+ T cell %CD4+ T cell	6.948e-06	3437	0.2161	0.04799	rs56107686	T	C	20.2772
CD25++ CD4+ T cell %CD4+ T cell	8.25201e-06	3437	0.1359	0.03044	rs3732449	T	C	19.9319
CD25++ CD4+ T cell %CD4+ T cell	9.36893e-06	3437	-0.1308	0.02947	rs419099	G	A	19.6995
CD25++ CD4+ T cell %CD4+ T cell	1.95398e-06	3437	-0.157	0.03295	rs9268791	C	T	22.7033
CD25++ CD4+ T cell %CD4+ T cell	3.596e-06	3437	0.1491	0.03212	rs7831142	A	G	21.5479
CD25++ CD4+ T cell %CD4+ T cell	2.452e-06	3437	0.2309	0.04892	rs117760133	T	G	22.2779
CD25++ CD4+ T cell %CD4+ T cell	9.56996e-06	3437	-0.1867	0.04212	rs2448157	C	T	19.6477
CD25++ CD4+ T cell %CD4+ T cell	2.76001e-06	3437	-0.4481	0.09544	rs114400243	A	T	22.0439
CD25++ CD4+ T cell %CD4+ T cell	2.96797e-07	3437	-0.1358	0.02644	rs71479760	A	C	26.3801
CD25++ CD4+ T cell %CD4+ T cell	1.63682e-26	3437	0.592	0.05509	rs61839660	T	C	115.478
CD25++ CD4+ T cell %CD4+ T cell	1.39901e-06	3437	-0.476	0.09847	rs11603619	A	G	23.3672
CD25++ CD4+ T cell %CD4+ T cell	9.7389e-06	3437	-0.1372	0.03098	rs11221698	T	C	19.6131
CD25++ CD4+ T cell %CD4+ T cell	4.27396e-06	3437	-0.2994	0.06501	rs116928928	C	T	21.2101
CD25++ CD4+ T cell %CD4+ T cell	3.74197e-06	3437	0.176	0.03798	rs7305147	C	T	21.4741
CD25++ CD4+ T cell %CD4+ T cell	7.56606e-06	3437	0.3244	0.07235	rs537403506	A	G	20.1041
CD25++ CD4+ T cell %CD4+ T cell	5.16999e-06	3437	0.1524	0.03338	rs12819777	A	G	20.8448
CD25++ CD4+ T cell %CD4+ T cell	8.25506e-06	3437	0.206	0.04614	rs140078626	G	C	19.9333
CD25++ CD4+ T cell %CD4+ T cell	4.853e-06	3437	-0.1839	0.04016	rs74553250	T	C	20.9689
CD25++ CD4+ T cell %CD4+ T cell	5.94895e-06	3437	0.64	0.1411	rs117614870	T	C	20.5734
CD25++ CD4+ T cell %CD4+ T cell	9.02298e-07	3437	0.4545	0.09235	rs12458491	T	A	24.2211
CD25++ CD4+ T cell %CD4+ T cell	6.422e-07	3437	0.3302	0.06621	rs80266752	C	G	24.8718
CD25++ CD4+ T cell %CD4+ T cell	6.38102e-06	3437	-0.335	0.07411	rs6131700	C	G	20.4332
CD25++ CD4+ T cell %T cell	5.24699e-06	3437	-0.4633	0.1016	rs78193200	A	G	20.794
CD25++ CD4+ T cell %T cell	9.73801e-07	3437	-0.5916	0.1206	rs115815681	A	C	24.0637
CD25++ CD4+ T cell %T cell	3.27303e-06	3437	0.2544	0.05459	rs113339346	T	C	21.7174
CD25++ CD4+ T cell %T cell	2.27698e-07	3437	-2.022	0.39	rs79327855	T	C	26.8802
CD25++ CD4+ T cell %T cell	4.20504e-06	3437	-0.1174	0.02547	rs6771179	G	C	21.2461
CD25++ CD4+ T cell %T cell	4.92595e-06	3437	-0.1753	0.03831	rs2403273	G	C	20.9382
CD25++ CD4+ T cell %T cell	5.97407e-06	3437	-0.1329	0.0293	rs1558501	C	G	20.5738
CD25++ CD4+ T cell %T cell	1.10101e-06	3437	-0.1445	0.02961	rs419099	G	A	23.8155
CD25++ CD4+ T cell %T cell	7.30197e-06	3437	-0.5202	0.1158	rs62392327	C	T	20.1801
CD25++ CD4+ T cell %T cell	5.083e-06	3437	0.1213	0.02655	rs4587210	T	C	20.8734
CD25++ CD4+ T cell %T cell	2.62803e-06	3437	-0.9208	0.1957	rs117469911	A	C	22.1385
CD25++ CD4+ T cell %T cell	6.23204e-06	3437	-0.8322	0.1839	rs183422804	G	A	20.4782
CD25++ CD4+ T cell %T cell	7.26507e-06	3437	0.277	0.06166	rs139753341	T	G	20.1815
CD25++ CD4+ T cell %T cell	2.712e-06	3437	0.1265	0.02692	rs2004605	T	C	22.0816
CD25++ CD4+ T cell %T cell	3.2107e-20	3437	0.5156	0.05562	rs61839660	T	C	85.9338
CD25++ CD4+ T cell %T cell	2.43899e-06	3437	0.1454	0.0308	rs62626343	G	C	22.2858
CD25++ CD4+ T cell %T cell	9.9211e-06	3437	0.3799	0.08584	rs71506285	C	T	19.5866
CD25++ CD4+ T cell %T cell	5.19697e-06	3437	-0.235	0.05148	rs58498656	A	T	20.8381
CD25++ CD4+ T cell %T cell	9.9669e-06	3437	-1.85	0.4182	rs367654099	A	G	19.5693
CD25++ CD4+ T cell %T cell	3.51399e-06	3437	0.4872	0.1049	rs12325554	C	G	21.5707
CD25++ CD4+ T cell %T cell	3.21899e-06	3437	-0.1182	0.02535	rs11869223	G	C	21.741
CD25++ CD4+ T cell %T cell	4.54904e-06	3437	-0.2661	0.05796	rs2702579	T	C	21.0782
CD25++ CD4+ T cell %T cell	8.4561e-06	3437	0.2541	0.05697	rs141382158	G	C	19.8938
CD25++ CD4+ T cell %T cell	2.03198e-06	3437	-0.1757	0.03693	rs67691565	A	G	22.6352
CD25++ CD45RA+ CD4 not regulatory T cell Absolute Count	2.03901e-07	3405	0.4366	0.08386	rs144350975	A	C	27.1055
CD25++ CD45RA+ CD4 not regulatory T cell Absolute Count	1.88699e-06	3405	0.7554	0.1582	rs141541045	T	A	22.8003
CD25++ CD45RA+ CD4 not regulatory T cell Absolute Count	8.28095e-07	3405	0.7176	0.1453	rs180839256	C	T	24.3912
CD25++ CD45RA+ CD4 not regulatory T cell Absolute Count	7.18307e-06	3405	0.5142	0.1144	rs55728470	G	A	20.2028
CD25++ CD45RA+ CD4 not regulatory T cell Absolute Count	2.646e-07	3405	1.029	0.1996	rs116794175	C	T	26.5772
CD25++ CD45RA+ CD4 not regulatory T cell Absolute Count	3.67282e-19	3405	1.722	0.1913	rs116517602	T	C	81.0282
CD25++ CD45RA+ CD4 not regulatory T cell Absolute Count	3.74197e-12	3405	-0.1861	0.0267	rs11124653	A	C	48.5814
CD25++ CD45RA+ CD4 not regulatory T cell Absolute Count	8.42093e-06	3405	3.538	0.7931	rs114780506	T	A	19.9003
CD25++ CD45RA+ CD4 not regulatory T cell Absolute Count	2.14981e-16	3405	0.2347	0.02843	rs12712610	G	A	68.151
CD25++ CD45RA+ CD4 not regulatory T cell Absolute Count	3.34203e-06	3405	0.1969	0.04229	rs17607399	T	C	21.6778
CD25++ CD45RA+ CD4 not regulatory T cell Absolute Count	9.30701e-06	3405	-0.1896	0.0427	rs11693193	A	G	19.7161
CD25++ CD45RA+ CD4 not regulatory T cell Absolute Count	6.61104e-06	3405	-0.2899	0.06424	rs116368402	T	C	20.365
CD25++ CD45RA+ CD4 not regulatory T cell Absolute Count	9.56093e-06	3405	0.4242	0.09568	rs76537963	T	C	19.6562
CD25++ CD45RA+ CD4 not regulatory T cell Absolute Count	5.37106e-07	3405	-0.8126	0.1618	rs28446907	G	A	25.223
CD25++ CD45RA+ CD4 not regulatory T cell Absolute Count	1.457e-06	3405	-0.9619	0.1993	rs75798204	T	C	23.2941
CD25++ CD45RA+ CD4 not regulatory T cell Absolute Count	4.62903e-06	3405	-0.3121	0.06802	rs73777152	T	C	21.053
CD25++ CD45RA+ CD4 not regulatory T cell Absolute Count	1.262e-06	3405	0.1573	0.03239	rs10905719	A	G	23.585
CD25++ CD45RA+ CD4 not regulatory T cell Absolute Count	2.93697e-07	3405	-0.205	0.03989	rs75958070	C	G	26.4107
CD25++ CD45RA+ CD4 not regulatory T cell Absolute Count	2.323e-06	3405	1.573	0.3324	rs112238613	C	T	22.3942
CD25++ CD45RA+ CD4 not regulatory T cell Absolute Count	1.14501e-06	3405	0.4748	0.09741	rs79536602	G	T	23.7582
CD25++ CD45RA+ CD4 not regulatory T cell Absolute Count	5.00196e-06	3405	-0.1593	0.03483	rs1645894	C	G	20.9182
CD25++ CD45RA+ CD4 not regulatory T cell Absolute Count	7.92903e-06	3405	0.3206	0.07165	rs117882514	C	A	20.0214
CD25++ CD45RA+ CD4 not regulatory T cell Absolute Count	9.63696e-06	3405	0.2509	0.05661	rs116034876	G	A	19.6433
CD25++ CD45RA+ CD4 not regulatory T cell Absolute Count	1.84302e-06	3405	0.3096	0.06479	rs75952429	G	T	22.8342
CD25++ CD45RA+ CD4 not regulatory T cell Absolute Count	1.03001e-06	3405	0.3347	0.06838	rs148388592	A	G	23.9581
CD25++ CD45RA+ CD4 not regulatory T cell Absolute Count	7.41293e-06	3405	0.1319	0.02938	rs1018576	G	C	20.1551
CD25++ CD45RA+ CD4 not regulatory T cell Absolute Count	4.77298e-06	3405	-0.1531	0.0334	rs57061667	G	A	21.0115
CD25++ CD45RA+ CD4 not regulatory T cell %CD4+ T cell	2.33099e-07	3437	1.067	0.206	rs182812626	G	C	26.8284
CD25++ CD45RA+ CD4 not regulatory T cell %CD4+ T cell	4.75554e-24	3437	1.941	0.1905	rs116517602	T	C	103.815
CD25++ CD45RA+ CD4 not regulatory T cell %CD4+ T cell	8.31706e-06	3437	-0.1628	0.03648	rs77180728	C	G	19.9159
CD25++ CD45RA+ CD4 not regulatory T cell %CD4+ T cell	1.37899e-07	3437	0.7622	0.1444	rs180839256	C	T	27.8614
CD25++ CD45RA+ CD4 not regulatory T cell %CD4+ T cell	4.41896e-09	3437	0.6318	0.1074	rs61836370	G	A	34.6059
CD25++ CD45RA+ CD4 not regulatory T cell %CD4+ T cell	2.28102e-06	3437	0.7445	0.1572	rs141541045	T	A	22.4297
CD25++ CD45RA+ CD4 not regulatory T cell %CD4+ T cell	2.34698e-06	3437	0.342	0.07231	rs17022951	A	G	22.3695
CD25++ CD45RA+ CD4 not regulatory T cell %CD4+ T cell	5.22878e-16	3437	-0.2138	0.02624	rs11124653	A	C	66.3877
CD25++ CD45RA+ CD4 not regulatory T cell %CD4+ T cell	4.04762e-21	3437	0.2764	0.02911	rs13024840	A	T	90.1554
CD25++ CD45RA+ CD4 not regulatory T cell %CD4+ T cell	2.80899e-06	3437	3.688	0.7859	rs114780506	T	A	22.0215
CD25++ CD45RA+ CD4 not regulatory T cell %CD4+ T cell	1.12699e-07	3437	-0.2323	0.04369	rs1430018	C	T	28.2706
CD25++ CD45RA+ CD4 not regulatory T cell %CD4+ T cell	7.921e-06	3437	0.1237	0.02764	rs56000618	T	G	20.0292
CD25++ CD45RA+ CD4 not regulatory T cell %CD4+ T cell	9.34308e-06	3437	0.127	0.02862	rs71339620	G	T	19.691
CD25++ CD45RA+ CD4 not regulatory T cell %CD4+ T cell	4.33202e-06	3437	3.89	0.8453	rs114437347	C	G	21.1776
CD25++ CD45RA+ CD4 not regulatory T cell %CD4+ T cell	5.25606e-06	3437	-0.7343	0.161	rs28446907	G	A	20.8015
CD25++ CD45RA+ CD4 not regulatory T cell %CD4+ T cell	9.15103e-06	3437	-0.8787	0.1978	rs75798204	T	C	19.7346
CD25++ CD45RA+ CD4 not regulatory T cell %CD4+ T cell	6.70101e-06	3437	-0.6809	0.151	rs73329062	A	G	20.3335
CD25++ CD45RA+ CD4 not regulatory T cell %CD4+ T cell	8.33105e-06	3437	0.225	0.05042	rs73579441	C	T	19.914
CD25++ CD45RA+ CD4 not regulatory T cell %CD4+ T cell	6.99794e-06	3437	-0.1147	0.0255	rs13260343	G	A	20.2324
CD25++ CD45RA+ CD4 not regulatory T cell %CD4+ T cell	9.69192e-06	3437	0.1141	0.02576	rs1264473	T	C	19.6191
CD25++ CD45RA+ CD4 not regulatory T cell %CD4+ T cell	7.43293e-06	3437	0.4488	0.1	rs150635171	T	C	20.1421
CD25++ CD45RA+ CD4 not regulatory T cell %CD4+ T cell	3.095e-07	3437	3.007	0.5864	rs117626397	G	A	26.2953
CD25++ CD45RA+ CD4 not regulatory T cell %CD4+ T cell	7.05797e-09	3437	0.1841	0.03172	rs10905719	A	G	33.6854
CD25++ CD45RA+ CD4 not regulatory T cell %CD4+ T cell	5.11599e-06	3437	-0.1482	0.03245	rs11195783	A	G	20.8577
CD25++ CD45RA+ CD4 not regulatory T cell %CD4+ T cell	6.579e-06	3437	-0.1771	0.03924	rs75958070	C	G	20.3694
CD25++ CD45RA+ CD4 not regulatory T cell %CD4+ T cell	4.517e-06	3437	0.4045	0.08806	rs149541387	A	T	21.0999
CD25++ CD45RA+ CD4 not regulatory T cell %CD4+ T cell	5e-06	3437	0.4908	0.1074	rs116850494	A	G	20.8834
CD25++ CD45RA+ CD4 not regulatory T cell %CD4+ T cell	2.32097e-06	3437	0.4559	0.09637	rs79536602	G	T	22.3798
CD25++ CD45RA+ CD4 not regulatory T cell %CD4+ T cell	7.77302e-06	3437	-0.1536	0.03429	rs1645894	C	G	20.0654
CD25++ CD45RA+ CD4 not regulatory T cell %CD4+ T cell	4.108e-07	3437	0.1378	0.02717	rs28592611	T	G	25.7229
CD25++ CD45RA+ CD4 not regulatory T cell %CD4+ T cell	4.25696e-07	3437	0.2701	0.05331	rs12958644	C	A	25.6704
CD25++ CD45RA+ CD4 not regulatory T cell %CD4+ T cell	1.96499e-06	3437	1.783	0.3741	rs149429639	C	T	22.7158
CD25++ CD45RA+ CD4 not regulatory T cell %CD4+ T cell	4.88405e-06	3437	2.218	0.4847	rs188418491	G	A	20.94
CD25++ CD45RA+ CD4 not regulatory T cell %CD4+ T cell	8.76395e-06	3437	0.1936	0.04348	rs274814	C	T	19.8258
CD25++ CD45RA+ CD4 not regulatory T cell %CD4+ T cell	7.11492e-06	3437	0.1331	0.02959	rs738595	C	T	20.2333
CD25++ CD45RA+ CD4 not regulatory T cell %T cell	3.47896e-07	3437	0.7369	0.1443	rs180839256	C	T	26.0786
CD25++ CD45RA+ CD4 not regulatory T cell %T cell	1.57801e-08	3437	0.6084	0.1074	rs61836370	G	A	32.09
CD25++ CD45RA+ CD4 not regulatory T cell %T cell	9.79603e-06	3437	-0.3904	0.08817	rs76432001	A	C	19.6055
CD25++ CD45RA+ CD4 not regulatory T cell %T cell	9.02402e-07	3437	0.4042	0.08214	rs144350975	A	C	24.2149
CD25++ CD45RA+ CD4 not regulatory T cell %T cell	1.49589e-22	3437	1.875	0.1906	rs116517602	T	C	96.7736
CD25++ CD45RA+ CD4 not regulatory T cell %T cell	1.35988e-13	3437	-0.1952	0.02627	rs11124653	A	C	55.2128
CD25++ CD45RA+ CD4 not regulatory T cell %T cell	8.32396e-06	3437	-0.1472	0.03298	rs72797312	T	A	19.9211
CD25++ CD45RA+ CD4 not regulatory T cell %T cell	4.21697e-17	3437	0.2465	0.02917	rs13024840	A	T	71.4103
CD25++ CD45RA+ CD4 not regulatory T cell %T cell	1.7e-06	3437	0.1985	0.0414	rs17607399	T	C	22.989
CD25++ CD45RA+ CD4 not regulatory T cell %T cell	7.27696e-06	3437	-0.7964	0.1773	rs78032501	C	G	20.1765
CD25++ CD45RA+ CD4 not regulatory T cell %T cell	2.053e-06	3437	3.735	0.7854	rs114780506	T	A	22.6151
CD25++ CD45RA+ CD4 not regulatory T cell %T cell	7.18704e-06	3437	3.798	0.8449	rs114437347	C	G	20.2069
CD25++ CD45RA+ CD4 not regulatory T cell %T cell	9.834e-06	3437	-0.8751	0.1977	rs75798204	T	C	19.593
CD25++ CD45RA+ CD4 not regulatory T cell %T cell	4.64205e-06	3437	-0.7381	0.1609	rs28446907	G	A	21.0435
CD25++ CD45RA+ CD4 not regulatory T cell %T cell	8.77001e-06	3437	0.1911	0.04292	rs67017865	A	T	19.8245
CD25++ CD45RA+ CD4 not regulatory T cell %T cell	2.96299e-06	3437	-0.4787	0.1023	rs4876568	T	G	21.8965
CD25++ CD45RA+ CD4 not regulatory T cell %T cell	5.466e-06	3437	0.1172	0.02574	rs1264473	T	C	20.7319
CD25++ CD45RA+ CD4 not regulatory T cell %T cell	4.71802e-07	3437	2.958	0.5861	rs117626397	G	A	25.4714
CD25++ CD45RA+ CD4 not regulatory T cell %T cell	4.88495e-08	3437	0.1734	0.03172	rs10905719	A	G	29.8835
CD25++ CD45RA+ CD4 not regulatory T cell %T cell	3.743e-06	3437	0.2382	0.05143	rs144105723	G	A	21.4511
CD25++ CD45RA+ CD4 not regulatory T cell %T cell	1.237e-06	3437	-0.1904	0.03919	rs75958070	C	G	23.6039
CD25++ CD45RA+ CD4 not regulatory T cell %T cell	9.57591e-06	3437	1.473	0.3324	rs112238613	C	T	19.6374
CD25++ CD45RA+ CD4 not regulatory T cell %T cell	2.36102e-06	3437	0.4553	0.09631	rs79536602	G	T	22.3487
CD25++ CD45RA+ CD4 not regulatory T cell %T cell	6.14795e-07	3437	0.1357	0.02715	rs28592611	T	G	24.9816
CD25++ CD45RA+ CD4 not regulatory T cell %T cell	2.06201e-06	3437	1.778	0.3739	rs149429639	C	T	22.6127
CD25++ CD45RA+ CD4 not regulatory T cell %T cell	6.17106e-07	3437	0.3547	0.07102	rs117882514	C	A	24.9437
CD25++ CD45RA+ CD4 not regulatory T cell %T cell	4.41499e-06	3437	0.332	0.0722	rs117520868	A	C	21.1447
CD25++ CD45RA+ CD4 not regulatory T cell %T cell	5.53095e-06	3437	2.205	0.4844	rs188418491	G	A	20.7209
Switched memory B cell %B cell	2.36701e-06	3657	-0.5733	0.1213	rs72757888	T	C	22.3379
Switched memory B cell %B cell	3.58501e-06	3657	0.1189	0.02561	rs11204752	C	T	21.5548
Switched memory B cell %B cell	7.13806e-06	3657	0.1327	0.02951	rs1519529	G	C	20.221
Switched memory B cell %B cell	8.49298e-06	3657	-1.348	0.3023	rs138919897	G	A	19.884
Switched memory B cell %B cell	1.75102e-06	3657	1.008	0.2105	rs55658041	T	G	22.9307
Switched memory B cell %B cell	4.40301e-07	3657	-0.1414	0.02795	rs17405603	T	A	25.5938
Switched memory B cell %B cell	6.85394e-06	3657	-0.1286	0.02855	rs830682	C	T	20.2894
Switched memory B cell %B cell	1.096e-06	3657	-0.1543	0.0316	rs9265880	C	T	23.8428
Switched memory B cell %B cell	2.24698e-06	3657	0.1522	0.03212	rs2450220	T	C	22.4532
Switched memory B cell %B cell	1.11199e-06	3657	-0.4624	0.09477	rs140191306	T	C	23.8064
Switched memory B cell %B cell	6.11406e-06	3657	-0.1181	0.02607	rs2105800	A	G	20.5219
Switched memory B cell %B cell	7.305e-07	3657	-0.407	0.08203	rs11068290	T	C	24.6175
Switched memory B cell %B cell	3.74197e-06	3657	0.1985	0.04285	rs114917376	G	A	21.4595
Switched memory B cell %B cell	5.427e-07	3657	0.1769	0.03524	rs73426855	C	T	25.199
CD25++ CD45RA- CD4 not regulatory T cell Absolute Count	4.84295e-06	3405	-0.4785	0.1045	rs78193200	A	G	20.9668
CD25++ CD45RA- CD4 not regulatory T cell Absolute Count	8.77102e-08	3405	-1.039	0.1939	rs11579717	A	G	28.7128
CD25++ CD45RA- CD4 not regulatory T cell Absolute Count	5.47104e-06	3405	-0.189	0.04152	rs61817905	T	G	20.7209
CD25++ CD45RA- CD4 not regulatory T cell Absolute Count	3.0311e-13	3405	-1.681	0.2295	rs113435341	G	A	53.65
CD25++ CD45RA- CD4 not regulatory T cell Absolute Count	1.309e-06	3405	-1.153	0.2379	rs138915779	A	C	23.4893
CD25++ CD45RA- CD4 not regulatory T cell Absolute Count	4.21105e-06	3405	0.6392	0.1387	rs150956240	G	A	21.2383
CD25++ CD45RA- CD4 not regulatory T cell Absolute Count	3.01599e-06	3405	-0.5649	0.1208	rs115575166	A	G	21.868
CD25++ CD45RA- CD4 not regulatory T cell Absolute Count	1.58599e-06	3405	0.3065	0.06374	rs60349936	A	T	23.1226
CD25++ CD45RA- CD4 not regulatory T cell Absolute Count	9.98091e-06	3405	1.211	0.2737	rs139310498	A	G	19.5767
CD25++ CD45RA- CD4 not regulatory T cell Absolute Count	8.11802e-06	3405	2.339	0.5234	rs73176863	T	G	19.9707
CD25++ CD45RA- CD4 not regulatory T cell Absolute Count	2.67399e-06	3405	-0.1448	0.03079	rs2596120	A	G	22.1166
CD25++ CD45RA- CD4 not regulatory T cell Absolute Count	2.40326e-22	3405	0.5547	0.05665	rs61839660	T	C	95.8775
CD25++ CD45RA- CD4 not regulatory T cell Absolute Count	4.96101e-06	3405	-0.9749	0.2132	rs137903114	C	T	20.9096
CD25++ CD45RA- CD4 not regulatory T cell Absolute Count	7.87698e-06	3405	-0.1913	0.04274	rs61045067	A	G	20.0337
CD25++ CD45RA- CD4 not regulatory T cell Absolute Count	4.98597e-06	3405	1.578	0.345	rs79596262	A	G	20.9207
CD25++ CD45RA- CD4 not regulatory T cell Absolute Count	2.231e-06	3405	0.9382	0.198	rs144999003	T	C	22.4523
CD25++ CD45RA- CD4 not regulatory T cell Absolute Count	1.58599e-06	3405	-2.405	0.5001	rs143283244	A	G	23.1268
CD25++ CD45RA- CD4 not regulatory T cell Absolute Count	1.006e-06	3405	0.4965	0.1013	rs142289362	A	G	24.0226
CD25++ CD45RA- CD4 not regulatory T cell Absolute Count	9.3981e-07	3405	0.7075	0.144	rs117614870	T	C	24.1395
CD25++ CD45RA- CD4 not regulatory T cell Absolute Count	3.00601e-06	3405	0.1475	0.03153	rs72942206	A	G	21.8845
CD25++ CD45RA- CD4 not regulatory T cell Absolute Count	4.87203e-06	3405	0.88	0.1922	rs187133679	T	A	20.9632
CD25++ CD45RA- CD4 not regulatory T cell Absolute Count	4.05602e-06	3405	0.1755	0.03802	rs11697981	C	T	21.3074
CD25++ CD45RA- CD4 not regulatory T cell Absolute Count	5.431e-07	3405	-0.3793	0.07555	rs6131700	C	G	25.2056
CD25++ CD45RA- CD4 not regulatory T cell %CD4+ T cell	7.08272e-14	3437	-1.737	0.2311	rs17583875	A	G	56.4937
CD25++ CD45RA- CD4 not regulatory T cell %CD4+ T cell	2.45901e-08	3437	-1.101	0.1969	rs116794175	C	T	31.2668
CD25++ CD45RA- CD4 not regulatory T cell %CD4+ T cell	9.84895e-06	3437	0.1997	0.04511	rs17666424	A	G	19.5979
CD25++ CD45RA- CD4 not regulatory T cell %CD4+ T cell	9.41109e-06	3437	-0.3462	0.07802	rs151238138	A	G	19.6898
CD25++ CD45RA- CD4 not regulatory T cell %CD4+ T cell	9.82494e-06	3437	-0.5247	0.1185	rs115575166	A	G	19.6058
CD25++ CD45RA- CD4 not regulatory T cell %CD4+ T cell	7.284e-06	3437	0.2379	0.05295	rs9836170	A	G	20.1863
CD25++ CD45RA- CD4 not regulatory T cell %CD4+ T cell	3.42003e-06	3437	-0.1201	0.02581	rs4955262	A	G	21.6526
CD25++ CD45RA- CD4 not regulatory T cell %CD4+ T cell	6.75196e-06	3437	-0.233	0.05168	rs139048853	C	T	20.3267
CD25++ CD45RA- CD4 not regulatory T cell %CD4+ T cell	6.24899e-06	3437	-0.2794	0.06174	rs72818906	T	C	20.4795
CD25++ CD45RA- CD4 not regulatory T cell %CD4+ T cell	2.74303e-06	3437	-0.1554	0.03307	rs9268791	C	T	22.0818
CD25++ CD45RA- CD4 not regulatory T cell %CD4+ T cell	3.70297e-06	3437	-0.3221	0.0695	rs76420648	A	G	21.4789
CD25++ CD45RA- CD4 not regulatory T cell %CD4+ T cell	3.99098e-06	3437	-0.3386	0.07329	rs62518962	A	G	21.3444
CD25++ CD45RA- CD4 not regulatory T cell %CD4+ T cell	1.268e-06	3437	0.1893	0.03901	rs35825512	T	C	23.5477
CD25++ CD45RA- CD4 not regulatory T cell %CD4+ T cell	2.77588e-28	3437	0.6146	0.05523	rs61839660	T	C	123.833
CD25++ CD45RA- CD4 not regulatory T cell %CD4+ T cell	4.517e-06	3437	-0.2998	0.06526	rs116928928	C	T	21.1042
CD25++ CD45RA- CD4 not regulatory T cell %CD4+ T cell	4.81604e-06	3437	-0.2286	0.04992	rs7105186	A	G	20.9702
CD25++ CD45RA- CD4 not regulatory T cell %CD4+ T cell	1.749e-06	3437	-0.1309	0.02734	rs10785396	A	G	22.9236
CD25++ CD45RA- CD4 not regulatory T cell %CD4+ T cell	5.17798e-07	3437	-0.2876	0.05719	rs149406003	A	G	25.2893
CD25++ CD45RA- CD4 not regulatory T cell %CD4+ T cell	1.243e-06	3437	-2.405	0.4952	rs143283244	A	G	23.5868
CD25++ CD45RA- CD4 not regulatory T cell %CD4+ T cell	8.94108e-06	3437	0.118	0.02653	rs4238686	G	A	19.7829
CD25++ CD45RA- CD4 not regulatory T cell %CD4+ T cell	6.72605e-06	3437	0.6387	0.1416	rs117614870	T	C	20.3455
CD25++ CD45RA- CD4 not regulatory T cell %CD4+ T cell	6.82905e-08	3437	0.5009	0.09263	rs12458491	T	A	29.2414
CD25++ CD45RA- CD4 not regulatory T cell %CD4+ T cell	1.64999e-06	3437	0.3191	0.06647	rs80266752	C	G	23.0464
CD25++ CD45RA- CD4 not regulatory T cell %CD4+ T cell	7.13099e-07	3437	0.3478	0.07003	rs148871284	T	C	24.6656
CD25++ CD45RA- CD4 not regulatory T cell %T cell	4.85736e-11	3437	-1.396	0.2116	rs4497244	A	G	43.5251
CD25++ CD45RA- CD4 not regulatory T cell %T cell	1.72302e-06	3437	-0.9442	0.197	rs116794175	C	T	22.9718
CD25++ CD45RA- CD4 not regulatory T cell %T cell	7.19399e-06	3437	-0.5412	0.1204	rs115815681	A	C	20.2052
CD25++ CD45RA- CD4 not regulatory T cell %T cell	6.97397e-06	3437	-0.4562	0.1013	rs78193200	A	G	20.2811
CD25++ CD45RA- CD4 not regulatory T cell %T cell	1.83202e-08	3437	-1.078	0.1911	rs11579717	A	G	31.8212
CD25++ CD45RA- CD4 not regulatory T cell %T cell	2.65797e-06	3437	0.212	0.04507	rs17666424	A	G	22.1257
CD25++ CD45RA- CD4 not regulatory T cell %T cell	7.14694e-06	3437	-0.3506	0.07797	rs151238138	A	G	20.2194
CD25++ CD45RA- CD4 not regulatory T cell %T cell	2.94897e-06	3437	-0.119	0.02542	rs6771179	G	C	21.9151
CD25++ CD45RA- CD4 not regulatory T cell %T cell	9.11108e-06	3437	-1.731	0.3896	rs79327855	T	C	19.7404
CD25++ CD45RA- CD4 not regulatory T cell %T cell	2.56201e-06	3437	-0.2433	0.05164	rs139048853	C	T	22.1979
CD25++ CD45RA- CD4 not regulatory T cell %T cell	2.037e-06	3437	-0.1391	0.02923	rs1558501	C	G	22.6463
CD25++ CD45RA- CD4 not regulatory T cell %T cell	3.61002e-06	3437	-0.1371	0.02955	rs419099	G	A	21.5258
CD25++ CD45RA- CD4 not regulatory T cell %T cell	7.27093e-06	3437	-0.1651	0.03674	rs12374668	C	T	20.1937
CD25++ CD45RA- CD4 not regulatory T cell %T cell	8.40098e-06	3437	-0.1352	0.0303	rs6926235	G	A	19.9099
CD25++ CD45RA- CD4 not regulatory T cell %T cell	4.17503e-06	3437	-0.1789	0.03881	rs6912413	G	C	21.2488
CD25++ CD45RA- CD4 not regulatory T cell %T cell	6.90399e-06	3437	0.1125	0.02498	rs4726924	T	C	20.2824
CD25++ CD45RA- CD4 not regulatory T cell %T cell	5.38295e-06	3437	-0.8361	0.1835	rs183422804	G	A	20.7608
CD25++ CD45RA- CD4 not regulatory T cell %T cell	4.74504e-06	3437	0.1194	0.02605	rs7017671	G	C	21.0084
CD25++ CD45RA- CD4 not regulatory T cell %T cell	3.19198e-06	3437	0.1253	0.02686	rs2004605	T	C	21.7616
CD25++ CD45RA- CD4 not regulatory T cell %T cell	3.422e-06	3437	0.183	0.03935	rs12006014	A	G	21.6278
CD25++ CD45RA- CD4 not regulatory T cell %T cell	5.32353e-25	3437	0.5758	0.05532	rs61839660	T	C	108.338
CD25++ CD45RA- CD4 not regulatory T cell %T cell	8.531e-06	3437	-0.2908	0.06523	rs116928928	C	T	19.8744
CD25++ CD45RA- CD4 not regulatory T cell %T cell	6.73302e-06	3437	-0.2579	0.05719	rs149406003	A	G	20.3359
CD25++ CD45RA- CD4 not regulatory T cell %T cell	4.701e-06	3437	-2.27	0.4951	rs143283244	A	G	21.0216
CD25++ CD45RA- CD4 not regulatory T cell %T cell	6.01298e-06	3437	0.3552	0.07836	rs76694846	G	C	20.5474
CD25++ CD45RA- CD4 not regulatory T cell %T cell	6.57295e-06	3437	0.4724	0.1047	rs12325554	C	G	20.3576
CD25++ CD45RA- CD4 not regulatory T cell %T cell	6.67606e-06	3437	-0.2786	0.06176	rs12926701	T	G	20.3492
CD25++ CD45RA- CD4 not regulatory T cell %T cell	7.92392e-06	3437	0.6334	0.1416	rs117614870	T	C	20.0092
CD25++ CD45RA- CD4 not regulatory T cell %T cell	4.12601e-06	3437	0.4275	0.09269	rs12458491	T	A	21.2719
CD25++ CD45RA- CD4 not regulatory T cell %T cell	1.72302e-06	3437	-0.2771	0.05782	rs2702579	T	C	22.9677
CD25++ CD45RA- CD4 not regulatory T cell %T cell	3.14702e-06	3437	0.3269	0.07002	rs148871284	T	C	21.7964
CD25++ CD45RA- CD4 not regulatory T cell %T cell	9.9211e-06	3437	-0.329	0.07435	rs6131700	C	G	19.5808
CD25++ CD45RA- CD4 not regulatory T cell %T cell	7.89605e-06	3437	-0.165	0.03686	rs67691565	A	G	20.0381
CD25++ CD45RA- CD4 not regulatory T cell %T cell	9.0849e-06	3437	-2.169	0.4881	rs147838148	G	T	19.747
CD4 regulatory T cell Absolute Count	1.44099e-06	3405	-0.3536	0.07325	rs76202906	A	C	23.3029
CD4 regulatory T cell Absolute Count	8.90102e-06	3405	-0.5716	0.1285	rs78890192	C	T	19.7869
CD4 regulatory T cell Absolute Count	8.27599e-06	3405	1.113	0.2492	rs77040981	A	G	19.9478
CD4 regulatory T cell Absolute Count	1.61202e-06	3405	0.8168	0.17	rs1268153	A	G	23.0852
CD4 regulatory T cell Absolute Count	9.22295e-06	3405	0.1675	0.03771	rs1028334	G	A	19.7295
CD4 regulatory T cell Absolute Count	7.96508e-06	3405	-0.16	0.03577	rs9343914	T	C	20.0079
CD4 regulatory T cell Absolute Count	9.68992e-07	3405	0.391	0.07969	rs17717645	C	T	24.0739
CD4 regulatory T cell Absolute Count	4.77101e-06	3405	0.6586	0.1437	rs11772999	G	T	21.0053
CD4 regulatory T cell Absolute Count	3.38797e-06	3405	0.3563	0.07657	rs140960913	T	C	21.6528
CD4 regulatory T cell Absolute Count	5.31105e-06	3405	0.6083	0.1334	rs140842863	A	C	20.7933
CD4 regulatory T cell Absolute Count	1.10301e-06	3405	0.2717	0.05567	rs61839660	T	C	23.8197
CD4 regulatory T cell Absolute Count	7.10902e-06	3405	-0.175	0.03891	rs78409263	C	G	20.228
CD4 regulatory T cell Absolute Count	9.40005e-06	3405	0.2496	0.05625	rs75596315	T	C	19.6899
CD4 regulatory T cell Absolute Count	5.12897e-06	3405	-0.1235	0.02705	rs3184504	C	T	20.8449
CD4 regulatory T cell Absolute Count	1.102e-06	3405	-0.4993	0.1023	rs145600407	T	C	23.8217
CD4 regulatory T cell Absolute Count	1.06901e-06	3405	0.1988	0.04067	rs78334049	A	G	23.8938
CD4 regulatory T cell Absolute Count	1.19501e-06	3405	-0.1224	0.02515	rs7162344	A	G	23.6857
CD4 regulatory T cell Absolute Count	2.87197e-06	3405	0.3047	0.065	rs188505795	T	G	21.9745
CD4 regulatory T cell Absolute Count	8.45707e-07	3405	0.2109	0.04275	rs149951966	C	T	24.3378
CD4 regulatory T cell Absolute Count	3.79603e-06	3405	0.1885	0.04072	rs72833913	A	C	21.4293
CD4 regulatory T cell Absolute Count	5.82801e-06	3405	0.2751	0.06059	rs79684619	G	A	20.6148
CD4 regulatory T cell Absolute Count	1.148e-06	3405	-0.1376	0.02823	rs9709738	C	G	23.7583
Hematopoietic Stem Cell Absolute Count	7.04596e-06	1858	0.4172	0.0926	rs80237985	A	G	20.2986
Hematopoietic Stem Cell Absolute Count	1.493e-06	1858	0.2177	0.0451	rs76038700	C	T	23.3004
Hematopoietic Stem Cell Absolute Count	1.20099e-06	1858	-0.5029	0.1032	rs1432243	C	T	23.7467
Hematopoietic Stem Cell Absolute Count	2.30303e-18	1858	1.543	0.1747	rs115937242	A	G	78.0092
Hematopoietic Stem Cell Absolute Count	1.9971e-15	1858	1.453	0.1814	rs74529033	G	A	64.1589
Hematopoietic Stem Cell Absolute Count	4.75094e-06	1858	-0.7371	0.1606	rs112258784	G	A	21.065
Hematopoietic Stem Cell Absolute Count	3.24997e-06	1858	0.152	0.03257	rs2887466	T	C	21.7797
Hematopoietic Stem Cell Absolute Count	2.34202e-06	1858	0.1703	0.03596	rs10080768	T	C	22.428
Hematopoietic Stem Cell Absolute Count	2.87402e-06	1858	-0.4209	0.08967	rs142114110	G	A	22.0325
Hematopoietic Stem Cell Absolute Count	4.58997e-06	1858	0.9085	0.1977	rs77538571	G	C	21.1172
Hematopoietic Stem Cell Absolute Count	7.82997e-06	1858	-0.2775	0.0619	rs34526926	A	G	20.0976
Hematopoietic Stem Cell Absolute Count	7.11394e-06	1858	-0.276	0.06129	rs143685973	T	C	20.2786
Hematopoietic Stem Cell Absolute Count	6.39102e-07	1858	0.2534	0.05071	rs10809987	C	T	24.9704
Hematopoietic Stem Cell Absolute Count	7.42506e-06	1858	-0.3134	0.06974	rs2724803	G	C	20.1945
Hematopoietic Stem Cell Absolute Count	9.09704e-06	1858	0.1647	0.03701	rs115076910	C	T	19.8038
Hematopoietic Stem Cell Absolute Count	8.32204e-06	1858	0.1444	0.03232	rs2709155	T	G	19.9614
Hematopoietic Stem Cell Absolute Count	1.77501e-06	1858	-1.326	0.2766	rs77058454	T	C	22.9817
Hematopoietic Stem Cell Absolute Count	5.24505e-06	1858	0.1462	0.03201	rs6416872	C	T	20.8604
Hematopoietic Stem Cell Absolute Count	5.95196e-06	1858	0.2384	0.0525	rs466736	G	A	20.6202
Immature Myeloid-Derived Suppressor Cells Absolute Count	1.47201e-06	1857	-0.3383	0.07002	rs74227709	A	G	23.3432
Immature Myeloid-Derived Suppressor Cells Absolute Count	8.25392e-06	1857	0.499	0.1116	rs6682502	G	T	19.9928
Immature Myeloid-Derived Suppressor Cells Absolute Count	2.83602e-06	1857	-0.1767	0.03762	rs347282	G	T	22.0615
Immature Myeloid-Derived Suppressor Cells Absolute Count	7.801e-06	1857	-0.1586	0.03538	rs423524	T	C	20.0951
Immature Myeloid-Derived Suppressor Cells Absolute Count	1.90498e-07	1857	-0.5264	0.1007	rs113696385	T	G	27.3258
Immature Myeloid-Derived Suppressor Cells Absolute Count	1.78698e-07	1857	-0.3866	0.07377	rs9829934	T	A	27.464
Immature Myeloid-Derived Suppressor Cells Absolute Count	5.39002e-06	1857	0.6111	0.1339	rs143216098	G	A	20.8288
Immature Myeloid-Derived Suppressor Cells Absolute Count	6.93793e-06	1857	-0.1512	0.03353	rs329820	T	C	20.3346
Immature Myeloid-Derived Suppressor Cells Absolute Count	8.52904e-06	1857	-0.1953	0.04376	rs76522245	T	C	19.9182
Immature Myeloid-Derived Suppressor Cells Absolute Count	9.73509e-06	1857	0.151	0.03405	rs2451361	T	C	19.6662
Immature Myeloid-Derived Suppressor Cells Absolute Count	1.862e-06	1857	0.2687	0.05618	rs1421603	T	C	22.8756
Immature Myeloid-Derived Suppressor Cells Absolute Count	2.922e-06	1857	-0.8322	0.1774	rs72841673	T	C	22.0064
Immature Myeloid-Derived Suppressor Cells Absolute Count	9.06192e-06	1857	0.1487	0.03341	rs56236288	T	C	19.8093
Immature Myeloid-Derived Suppressor Cells Absolute Count	1.18899e-06	1857	-1.55	0.3181	rs2420243	T	A	23.743
Immature Myeloid-Derived Suppressor Cells Absolute Count	9.06108e-06	1857	0.1499	0.03367	rs10843345	T	A	19.8206
Immature Myeloid-Derived Suppressor Cells Absolute Count	8.97098e-06	1857	-1.579	0.3546	rs144437325	A	G	19.8284
Immature Myeloid-Derived Suppressor Cells Absolute Count	6.37294e-08	1857	-0.7864	0.1448	rs141792521	G	A	29.4951
Immature Myeloid-Derived Suppressor Cells Absolute Count	8.05008e-06	1857	0.1655	0.03697	rs7259307	T	G	20.04
Immature Myeloid-Derived Suppressor Cells Absolute Count	8.12007e-08	1857	0.278	0.05161	rs17801681	T	C	29.015
Immature Myeloid-Derived Suppressor Cells Absolute Count	1.24911e-32	1857	0.3938	0.03247	rs2455069	G	A	147.091
Immature Myeloid-Derived Suppressor Cells Absolute Count	5.45494e-07	1857	0.2453	0.0488	rs1654530	G	A	25.2671
Immature Myeloid-Derived Suppressor Cells Absolute Count	2.20298e-09	1857	-0.2816	0.04685	rs4499342	T	C	36.1282
Immature Myeloid-Derived Suppressor Cells Absolute Count	6.66807e-06	1857	-1.442	0.3192	rs1546826	C	T	20.4082
Immature Myeloid-Derived Suppressor Cells Absolute Count	7.86104e-06	1857	-0.3098	0.06913	rs76978157	T	C	20.0831
Immature Myeloid-Derived Suppressor Cells %CD33dim HLA DR- CD66b-	9.09097e-07	1857	-0.2383	0.04837	rs12094489	A	G	24.2715
Immature Myeloid-Derived Suppressor Cells %CD33dim HLA DR- CD66b-	2.91897e-08	1857	-0.5379	0.09656	rs72923436	A	C	31.0319
Immature Myeloid-Derived Suppressor Cells %CD33dim HLA DR- CD66b-	2.72402e-07	1857	-0.3737	0.07241	rs9829934	T	A	26.6348
Immature Myeloid-Derived Suppressor Cells %CD33dim HLA DR- CD66b-	2.98497e-06	1857	-0.167	0.03564	rs469318	C	T	21.9562
Immature Myeloid-Derived Suppressor Cells %CD33dim HLA DR- CD66b-	8.8589e-06	1857	0.2747	0.06165	rs79899973	C	T	19.8541
Immature Myeloid-Derived Suppressor Cells %CD33dim HLA DR- CD66b-	5.35599e-06	1857	-0.8503	0.1863	rs115076391	C	T	20.8314
Immature Myeloid-Derived Suppressor Cells %CD33dim HLA DR- CD66b-	5.20799e-06	1857	-1.976	0.4325	rs182908654	C	T	20.8738
Immature Myeloid-Derived Suppressor Cells %CD33dim HLA DR- CD66b-	7.76497e-06	1857	-1.066	0.2377	rs41928	G	T	20.112
Immature Myeloid-Derived Suppressor Cells %CD33dim HLA DR- CD66b-	2.19498e-06	1857	-0.4335	0.09126	rs147302158	G	A	22.5641
Immature Myeloid-Derived Suppressor Cells %CD33dim HLA DR- CD66b-	7.808e-06	1857	0.5458	0.1217	rs12350919	T	C	20.1134
Immature Myeloid-Derived Suppressor Cells %CD33dim HLA DR- CD66b-	9.21595e-06	1857	-0.9907	0.2228	rs139228307	A	G	19.7722
Immature Myeloid-Derived Suppressor Cells %CD33dim HLA DR- CD66b-	9.86597e-06	1857	0.4464	0.1007	rs7907229	T	C	19.6512
Immature Myeloid-Derived Suppressor Cells %CD33dim HLA DR- CD66b-	1.852e-06	1857	-1.503	0.3142	rs2420243	T	A	22.8826
Immature Myeloid-Derived Suppressor Cells %CD33dim HLA DR- CD66b-	3.58699e-06	1857	-0.675	0.1452	rs3829176	T	C	21.611
Immature Myeloid-Derived Suppressor Cells %CD33dim HLA DR- CD66b-	8.57492e-06	1857	0.1528	0.03423	rs12878160	T	C	19.9266
Immature Myeloid-Derived Suppressor Cells %CD33dim HLA DR- CD66b-	9.67899e-06	1857	-0.2101	0.04735	rs12443996	T	G	19.6885
Immature Myeloid-Derived Suppressor Cells %CD33dim HLA DR- CD66b-	3.24601e-06	1857	-0.2163	0.04632	rs4499342	T	C	21.806
Immature Myeloid-Derived Suppressor Cells %CD33dim HLA DR- CD66b-	3.31101e-06	1857	0.2248	0.04819	rs1701958	G	C	21.761
Immature Myeloid-Derived Suppressor Cells %CD33dim HLA DR- CD66b-	9.92499e-06	1857	0.5143	0.1161	rs151124788	G	C	19.6231
Immature Myeloid-Derived Suppressor Cells %CD33dim HLA DR- CD66b-	1.8608e-14	1857	0.2522	0.03266	rs2455069	G	A	59.629
Immature Myeloid-Derived Suppressor Cells %CD33dim HLA DR- CD66b-	1.85999e-06	1857	-0.1594	0.03332	rs1537122	T	C	22.8858
Immature Myeloid-Derived Suppressor Cells %CD33dim HLA DR- CD66b-	6.70101e-06	1857	0.2287	0.05064	rs12482767	A	G	20.396
CD33+ HLA DR+ Absolute Count	2.80899e-06	1858	0.7558	0.1608	rs2703989	T	C	22.0923
CD33+ HLA DR+ Absolute Count	1.483e-06	1858	0.1593	0.03298	rs11161969	G	A	23.3308
CD33+ HLA DR+ Absolute Count	9.69304e-07	1858	0.2285	0.0465	rs5020267	G	A	24.1472
CD33+ HLA DR+ Absolute Count	8.54496e-06	1858	-1.096	0.2455	rs150886675	A	G	19.9305
CD33+ HLA DR+ Absolute Count	3.02002e-06	1858	0.1643	0.03508	rs3770997	C	T	21.9359
CD33+ HLA DR+ Absolute Count	4.14801e-06	1858	-0.7744	0.1677	rs143438920	A	C	21.3238
CD33+ HLA DR+ Absolute Count	1.67498e-06	1858	3.847	0.8008	rs115418145	T	G	23.0779
CD33+ HLA DR+ Absolute Count	1.011e-06	1858	0.1792	0.03652	rs73248200	G	T	24.0777
CD33+ HLA DR+ Absolute Count	1.93402e-06	1858	0.1809	0.03789	rs505769	A	C	22.7944
CD33+ HLA DR+ Absolute Count	5.41502e-06	1858	0.4335	0.09504	rs1902950	C	G	20.8049
CD33+ HLA DR+ Absolute Count	8.26894e-06	1858	-0.6389	0.1429	rs141849324	A	C	19.9895
CD33+ HLA DR+ Absolute Count	2.54097e-06	1858	1.586	0.3361	rs77906933	G	A	22.2674
CD33+ HLA DR+ Absolute Count	6.98297e-06	1858	0.564	0.1251	rs183489799	A	G	20.3256
CD33+ HLA DR+ Absolute Count	9.78994e-06	1858	0.6932	0.1563	rs34908874	G	A	19.6698
CD33+ HLA DR+ Absolute Count	7.05602e-06	1858	-1.666	0.3698	rs142786778	A	G	20.2963
CD33+ HLA DR+ Absolute Count	8.35603e-06	1858	1.986	0.4445	rs1647900	T	A	19.9625
CD33+ HLA DR+ Absolute Count	9.67008e-08	1858	-2.346	0.4382	rs182908654	C	T	28.6623
CD33+ HLA DR+ Absolute Count	4.77705e-06	1858	-0.1958	0.04267	rs11777538	G	A	21.0562
CD33+ HLA DR+ Absolute Count	1.59001e-06	1858	0.3546	0.07364	rs182483660	T	C	23.1873
CD33+ HLA DR+ Absolute Count	2.15799e-06	1858	-0.1538	0.03237	rs10740011	T	G	22.575
CD33+ HLA DR+ Absolute Count	3.79901e-07	1858	3.416	0.6702	rs143612223	T	A	25.9793
CD33+ HLA DR+ Absolute Count	2e-06	1858	0.2229	0.04674	rs61916462	A	G	22.7427
CD33+ HLA DR+ Absolute Count	2.34801e-06	1858	0.2117	0.0447	rs12297491	A	C	22.4299
CD33+ HLA DR+ Absolute Count	6.64707e-06	1858	-0.155	0.03431	rs4020134	G	A	20.409
CD33+ HLA DR+ Absolute Count	5.78802e-06	1858	3.05	0.6706	rs117019089	T	G	20.6858
CD33+ HLA DR+ Absolute Count	3.09899e-06	1858	0.2079	0.04443	rs35948572	T	C	21.8956
CD33+ HLA DR+ Absolute Count	1.262e-06	1858	0.1693	0.03482	rs13334605	G	C	23.6405
CD33+ HLA DR+ Absolute Count	5.44703e-06	1858	0.1771	0.03884	rs111715212	A	C	20.7912
CD33+ HLA DR+ Absolute Count	2.249e-07	1858	-0.2048	0.0394	rs74253876	T	C	27.0189
CD33+ HLA DR+ Absolute Count	4.12895e-06	1858	-0.3814	0.08257	rs117285079	G	C	21.3362
CD33+ HLA DR+ Absolute Count	4.35913e-21	1858	-0.3696	0.03875	rs3865444	A	C	90.9747
CD33+ HLA DR+ CD14- Absolute Count	7.69697e-06	1858	2.149	0.479	rs144410606	G	T	20.1281
CD33+ HLA DR+ CD14- Absolute Count	1.06299e-06	1858	0.7944	0.1623	rs2703989	T	C	23.9575
CD33+ HLA DR+ CD14- Absolute Count	7.377e-06	1858	0.307	0.06828	rs17046269	C	G	20.2157
CD33+ HLA DR+ CD14- Absolute Count	5.19302e-06	1858	-1.134	0.2481	rs150886675	A	G	20.8916
CD33+ HLA DR+ CD14- Absolute Count	4.29101e-06	1858	0.2171	0.04709	rs5020267	G	A	21.2551
CD33+ HLA DR+ CD14- Absolute Count	1.40501e-06	1858	-0.172	0.03553	rs9990730	C	A	23.4351
CD33+ HLA DR+ CD14- Absolute Count	3.76504e-06	1858	0.1616	0.03485	rs6858113	A	G	21.5019
CD33+ HLA DR+ CD14- Absolute Count	1.97201e-06	1858	3.845	0.8059	rs115418145	T	G	22.763
CD33+ HLA DR+ CD14- Absolute Count	1.42899e-06	1858	0.1855	0.03836	rs505806	A	G	23.3846
CD33+ HLA DR+ CD14- Absolute Count	9.94489e-06	1858	0.4261	0.09616	rs1902950	C	G	19.6351
CD33+ HLA DR+ CD14- Absolute Count	4.65897e-06	1858	1.56	0.3396	rs77906933	G	A	21.1015
CD33+ HLA DR+ CD14- Absolute Count	9.2809e-06	1858	0.7	0.1575	rs34908874	G	A	19.7531
CD33+ HLA DR+ CD14- Absolute Count	1.447e-07	1858	-2.363	0.4476	rs182908654	C	T	27.8707
CD33+ HLA DR+ CD14- Absolute Count	6.76503e-06	1858	2.053	0.4549	rs1647900	T	A	20.3679
CD33+ HLA DR+ CD14- Absolute Count	9.39399e-06	1858	-0.1477	0.03324	rs4733718	T	A	19.7442
CD33+ HLA DR+ CD14- Absolute Count	1.826e-06	1858	0.4332	0.0905	rs138272175	T	C	22.9129
CD33+ HLA DR+ CD14- Absolute Count	6.05703e-06	1858	-0.1489	0.03282	rs10740011	T	G	20.5832
CD33+ HLA DR+ CD14- Absolute Count	6.23606e-06	1858	2.986	0.6591	rs35248101	C	A	20.5247
CD33+ HLA DR+ CD14- Absolute Count	9.74294e-06	1858	3.028	0.6827	rs117032925	A	C	19.6722
CD33+ HLA DR+ CD14- Absolute Count	2.201e-06	1858	0.3336	0.07025	rs75873877	C	T	22.5507
CD33+ HLA DR+ CD14- Absolute Count	2.89201e-06	1858	3.174	0.6763	rs143612223	T	A	22.026
CD33+ HLA DR+ CD14- Absolute Count	3.76504e-06	1858	0.2063	0.04447	rs61916496	T	A	21.5211
CD33+ HLA DR+ CD14- Absolute Count	5.44102e-06	1858	-1.602	0.3513	rs144437325	A	G	20.7955
CD33+ HLA DR+ CD14- Absolute Count	3.425e-06	1858	-0.1615	0.03468	rs4020134	G	A	21.6864
CD33+ HLA DR+ CD14- Absolute Count	6.23304e-06	1858	0.1822	0.04021	rs4357922	G	A	20.5319
CD33+ HLA DR+ CD14- Absolute Count	2.25398e-06	1858	0.2146	0.04524	rs57812633	G	A	22.5016
CD33+ HLA DR+ CD14- Absolute Count	2.58101e-06	1858	0.1663	0.03526	rs13334605	G	C	22.2444
CD33+ HLA DR+ CD14- Absolute Count	2.173e-06	1858	3.21	0.6755	rs117019089	T	G	22.5818
CD33+ HLA DR+ CD14- Absolute Count	8.03804e-06	1858	-1.887	0.4215	rs117306448	G	T	20.0424
CD33+ HLA DR+ CD14- Absolute Count	2.97502e-06	1858	0.1559	0.03326	rs16988845	A	C	21.9709
CD33+ HLA DR+ CD14- Absolute Count	2.12618e-21	1858	-0.3767	0.03917	rs3865444	A	C	92.4877
CD33+ HLA DR+ CD14- %CD33+ HLA DR+	7.10493e-06	1858	0.2421	0.05377	rs10494422	C	A	20.2726
CD33+ HLA DR+ CD14- %CD33+ HLA DR+	9.40589e-06	1858	-0.1496	0.03367	rs10799466	A	G	19.7414
CD33+ HLA DR+ CD14- %CD33+ HLA DR+	5.40194e-08	1858	-0.262	0.04799	rs12033128	C	T	29.8058
CD33+ HLA DR+ CD14- %CD33+ HLA DR+	2.31601e-06	1858	-0.196	0.04137	rs16865573	C	T	22.4461
CD33+ HLA DR+ CD14- %CD33+ HLA DR+	3.578e-06	1858	0.4192	0.09019	rs116534482	C	T	21.6036
CD33+ HLA DR+ CD14- %CD33+ HLA DR+	9.57304e-07	1858	0.3392	0.06898	rs218773	G	A	24.1805
CD33+ HLA DR+ CD14- %CD33+ HLA DR+	5.19996e-06	1858	-0.2317	0.05069	rs115205981	A	G	20.8933
CD33+ HLA DR+ CD14- %CD33+ HLA DR+	2.83302e-06	1858	-0.4891	0.1041	rs6844114	A	G	22.0747
CD33+ HLA DR+ CD14- %CD33+ HLA DR+	3.14e-06	1858	1.103	0.236	rs62350505	G	C	21.8437
CD33+ HLA DR+ CD14- %CD33+ HLA DR+	5.74606e-06	1858	0.1697	0.0373	rs2501720	A	G	20.6988
CD33+ HLA DR+ CD14- %CD33+ HLA DR+	9.16199e-06	1858	0.1825	0.04102	rs11982860	A	G	19.794
CD33+ HLA DR+ CD14- %CD33+ HLA DR+	5.70506e-06	1858	-1.297	0.2851	rs142412842	C	A	20.696
CD33+ HLA DR+ CD14- %CD33+ HLA DR+	7.83303e-06	1858	2.17	0.4841	rs111391334	G	A	20.0932
CD33+ HLA DR+ CD14- %CD33+ HLA DR+	4.43098e-06	1858	-0.1819	0.03952	rs7116432	G	A	21.1851
CD33+ HLA DR+ CD14- %CD33+ HLA DR+	6.01603e-07	1858	0.2193	0.0438	rs2529690	A	G	25.0685
CD33+ HLA DR+ CD14- %CD33+ HLA DR+	3.02301e-06	1858	-1.707	0.3645	rs113548770	G	A	21.9317
CD33+ HLA DR+ CD14- %CD33+ HLA DR+	2.6339e-15	1858	-0.3128	0.03922	rs7245846	A	G	63.609
CD33+ HLA DR+ CD14- %CD33+ HLA DR+	7.57094e-06	1858	-0.2749	0.06122	rs111695695	A	C	20.1634
CD33+ HLA DR+ CD14- %CD33+ HLA DR+	4.018e-06	1858	-0.2378	0.05142	rs62197298	T	C	21.3875
Switched memory B cell Absolute Count	5.51099e-06	3656	-0.2707	0.05949	rs142587763	T	C	20.7056
Switched memory B cell Absolute Count	2.19599e-06	3656	0.3537	0.07458	rs115414430	G	C	22.4919
Switched memory B cell Absolute Count	1.34999e-06	3656	0.1511	0.03122	rs1519526	C	T	23.4241
Switched memory B cell Absolute Count	3.01502e-06	3656	0.1458	0.03118	rs7595246	C	T	21.8657
Switched memory B cell Absolute Count	6.65794e-06	3656	0.1794	0.03978	rs73185679	C	T	20.3383
Switched memory B cell Absolute Count	5.91099e-06	3656	0.3583	0.07898	rs141352577	T	C	20.5807
Switched memory B cell Absolute Count	4.61403e-06	3656	-1.838	0.4006	rs115218350	A	T	21.0508
Switched memory B cell Absolute Count	1.88499e-06	3656	0.481	0.1008	rs80076964	C	G	22.7703
Switched memory B cell Absolute Count	7.07001e-06	3656	0.1212	0.02695	rs4697617	A	G	20.225
Switched memory B cell Absolute Count	9.50101e-06	3656	0.1223	0.02758	rs452973	T	G	19.6637
Switched memory B cell Absolute Count	4.53503e-06	3656	-0.1251	0.02725	rs4076316	A	T	21.0757
Switched memory B cell Absolute Count	8.86605e-06	3656	0.1297	0.02914	rs1161387	G	C	19.8107
Switched memory B cell Absolute Count	3.37202e-06	3656	-0.1161	0.02496	rs60508745	C	T	21.6359
Switched memory B cell Absolute Count	6.82606e-07	3656	-0.1238	0.02489	rs11777835	C	T	24.7395
Switched memory B cell Absolute Count	2.146e-06	3656	-0.2543	0.05357	rs62521107	T	C	22.5346
Switched memory B cell Absolute Count	1.02301e-06	3656	-0.1356	0.02771	rs2454536	C	T	23.9467
Switched memory B cell Absolute Count	7.87209e-07	3656	0.7964	0.161	rs192544457	A	G	24.4687
Switched memory B cell Absolute Count	1.77599e-06	3656	0.16	0.03344	rs73178168	T	C	22.8932
Switched memory B cell Absolute Count	7.42694e-08	3656	0.1323	0.02454	rs9520836	G	A	29.065
Switched memory B cell Absolute Count	2.65497e-07	3656	-0.1273	0.02469	rs11653761	T	G	26.5837
Switched memory B cell Absolute Count	3.03103e-06	3656	-0.2923	0.06252	rs421516	A	C	21.8585
Switched memory B cell Absolute Count	7.27998e-06	3656	0.9179	0.2043	rs117605782	A	G	20.1862
Switched memory B cell Absolute Count	5.05406e-06	3656	-0.7487	0.1638	rs149462070	C	A	20.8924
Switched memory B cell Absolute Count	9.03192e-07	3656	-0.5466	0.1111	rs77741094	G	C	24.2053
Switched memory B cell Absolute Count	6.51703e-06	3656	-0.1828	0.04049	rs5994482	G	C	20.3825
CD33+ HLA DR+ CD14dim Absolute Count	6.56705e-06	1858	-0.3	0.06637	rs115048709	T	C	20.4314
CD33+ HLA DR+ CD14dim Absolute Count	5.95196e-06	1858	0.2123	0.04676	rs5020267	G	A	20.6135
CD33+ HLA DR+ CD14dim Absolute Count	6.96194e-06	1858	0.159	0.03528	rs3770997	C	T	20.3113
CD33+ HLA DR+ CD14dim Absolute Count	7.955e-07	1858	-0.3759	0.07589	rs76694877	G	T	24.5344
CD33+ HLA DR+ CD14dim Absolute Count	6.81993e-07	1858	-0.7381	0.1481	rs112790132	A	G	24.8382
CD33+ HLA DR+ CD14dim Absolute Count	6.48694e-06	1858	-0.662	0.1464	rs75779179	G	C	20.4472
CD33+ HLA DR+ CD14dim Absolute Count	8.89795e-06	1858	0.9302	0.2088	rs139406769	G	A	19.8469
CD33+ HLA DR+ CD14dim Absolute Count	5.665e-06	1858	-0.5483	0.1205	rs56151283	G	A	20.7044
CD33+ HLA DR+ CD14dim Absolute Count	6.42599e-06	1858	3.667	0.8104	rs142206516	A	G	20.475
CD33+ HLA DR+ CD14dim Absolute Count	8.88198e-06	1858	-0.2028	0.04552	rs1865405	C	A	19.8487
CD33+ HLA DR+ CD14dim Absolute Count	3.96196e-06	1858	-1.725	0.3728	rs142786778	A	G	21.4105
CD33+ HLA DR+ CD14dim Absolute Count	1.74301e-06	1858	0.5732	0.1195	rs187876923	T	C	23.0079
CD33+ HLA DR+ CD14dim Absolute Count	7.04093e-06	1858	0.5837	0.1296	rs55652412	T	C	20.2847
CD33+ HLA DR+ CD14dim Absolute Count	9.84306e-06	1858	0.6809	0.1536	rs145382040	G	C	19.651
CD33+ HLA DR+ CD14dim Absolute Count	6.68005e-07	1858	-2.178	0.4366	rs182908654	C	T	24.8856
CD33+ HLA DR+ CD14dim Absolute Count	1.464e-07	1858	-0.2209	0.04185	rs10112702	G	C	27.8612
CD33+ HLA DR+ CD14dim Absolute Count	6.22702e-07	1858	3.383	0.6763	rs143612223	T	A	25.0222
CD33+ HLA DR+ CD14dim Absolute Count	7.65191e-06	1858	0.292	0.06507	rs7074380	A	T	20.1374
CD33+ HLA DR+ CD14dim Absolute Count	7.09104e-06	1858	-0.2236	0.04964	rs2695824	T	A	20.2899
CD33+ HLA DR+ CD14dim Absolute Count	1.30599e-06	1858	0.1603	0.03302	rs9548748	T	C	23.5675
CD33+ HLA DR+ CD14dim Absolute Count	3.94403e-06	1858	0.4989	0.1078	rs11618675	A	G	21.4185
CD33+ HLA DR+ CD14dim Absolute Count	4.72803e-06	1858	0.158	0.03442	rs7180375	C	T	21.0714
CD33+ HLA DR+ CD14dim Absolute Count	5.24095e-06	1858	-0.3177	0.06955	rs187512831	A	G	20.866
CD33+ HLA DR+ CD14dim Absolute Count	1.45001e-08	1858	-0.2252	0.03955	rs74253876	T	C	32.4223
CD33+ HLA DR+ CD14dim Absolute Count	5.36896e-06	1858	-0.3785	0.08296	rs117285079	G	C	20.8159
CD33+ HLA DR+ CD14dim Absolute Count	9.1199e-07	1858	0.1922	0.03902	rs113771439	A	G	24.2623
CD33+ HLA DR+ CD14dim Absolute Count	1.08493e-16	1858	-0.3278	0.03915	rs3865444	A	C	70.1059
CD33+ HLA DR+ CD14dim Absolute Count	5.22396e-06	1858	-0.3852	0.0843	rs73039451	A	G	20.8794
CD33+ HLA DR+ CD14dim Absolute Count	3.31703e-06	1858	0.9334	0.2001	rs77594041	T	C	21.7591
CD33+ HLA DR+ CD14dim %CD33+ HLA DR+	7.30903e-06	1858	0.2212	0.04917	rs17262293	A	G	20.2381
CD33+ HLA DR+ CD14dim %CD33+ HLA DR+	4.31599e-07	1858	1.355	0.2671	rs187359230	A	G	25.7354
CD33+ HLA DR+ CD14dim %CD33+ HLA DR+	2.08901e-07	1858	0.1782	0.03421	rs6544660	T	C	27.1337
CD33+ HLA DR+ CD14dim %CD33+ HLA DR+	5.69403e-06	1858	0.4352	0.09563	rs6720231	C	A	20.7104
CD33+ HLA DR+ CD14dim %CD33+ HLA DR+	2.17601e-06	1858	-0.4851	0.1021	rs76092047	C	T	22.5741
CD33+ HLA DR+ CD14dim %CD33+ HLA DR+	1.54999e-06	1858	1.621	0.3364	rs182987179	G	T	23.2196
CD33+ HLA DR+ CD14dim %CD33+ HLA DR+	5.49402e-06	1858	0.1569	0.03443	rs61797471	C	T	20.7669
CD33+ HLA DR+ CD14dim %CD33+ HLA DR+	6.03004e-06	1858	0.3369	0.07424	rs115038761	G	A	20.5933
CD33+ HLA DR+ CD14dim %CD33+ HLA DR+	9.87598e-06	1858	0.4605	0.1039	rs6844114	A	G	19.6439
CD33+ HLA DR+ CD14dim %CD33+ HLA DR+	1.02901e-06	1858	0.173	0.03528	rs12655500	A	G	24.0456
CD33+ HLA DR+ CD14dim %CD33+ HLA DR+	3.04397e-08	1858	1.244	0.2236	rs111231787	T	C	30.9526
CD33+ HLA DR+ CD14dim %CD33+ HLA DR+	5.62704e-07	1858	0.3264	0.06501	rs2982905	G	T	25.2081
CD33+ HLA DR+ CD14dim %CD33+ HLA DR+	2.01999e-06	1858	0.1629	0.03418	rs1504215	A	G	22.7142
CD33+ HLA DR+ CD14dim %CD33+ HLA DR+	3.91904e-06	1858	-0.2597	0.0561	rs6951925	T	G	21.4298
CD33+ HLA DR+ CD14dim %CD33+ HLA DR+	9.85598e-06	1858	0.1502	0.03388	rs625405	G	T	19.6541
CD33+ HLA DR+ CD14dim %CD33+ HLA DR+	1.98198e-06	1858	1.402	0.294	rs138834110	A	T	22.7406
CD33+ HLA DR+ CD14dim %CD33+ HLA DR+	9.81703e-07	1858	-0.1645	0.03348	rs2811828	C	T	24.1413
CD33+ HLA DR+ CD14dim %CD33+ HLA DR+	6.86894e-06	1858	-0.1538	0.03409	rs480590	C	T	20.3544
CD33+ HLA DR+ CD14dim %CD33+ HLA DR+	2.064e-06	1858	-0.8814	0.1851	rs72719861	A	G	22.6743
CD33+ HLA DR+ CD14dim %CD33+ HLA DR+	2.78702e-06	1858	0.1857	0.03951	rs12933012	G	C	22.0907
CD33+ HLA DR+ CD14dim %CD33+ HLA DR+	9.105e-06	1858	0.1584	0.0356	rs9912578	G	A	19.7975
CD33+ HLA DR+ CD14dim %CD33+ HLA DR+	2.13201e-06	1858	0.6437	0.1354	rs117734358	T	C	22.6011
CD33+ HLA DR+ CD14dim %CD33+ HLA DR+	5.22998e-06	1858	-0.1839	0.04026	rs12459419	T	C	20.8649
CD33+ HLA DR+ CD14dim %CD33+ HLA DR+	4.917e-06	1858	-0.7418	0.1619	rs73030477	A	G	20.9933
CD33+ HLA DR+ CD14dim %CD33+ HLA DR+	7.77893e-06	1858	-0.1576	0.03514	rs10409679	T	C	20.1145
CD33+ HLA DR+ CD14dim %CD33+ HLA DR+	7.84802e-06	1858	0.1688	0.03765	rs740867	G	A	20.1009
CD33- HLA DR- Absolute Count	5.56506e-07	1858	-0.4264	0.08487	rs59118111	C	G	25.2421
CD33- HLA DR- Absolute Count	5.671e-06	1858	-0.2339	0.05139	rs930273	T	C	20.7159
CD33- HLA DR- Absolute Count	5.98095e-06	1858	-0.27	0.05948	rs17644026	T	C	20.6056
CD33- HLA DR- Absolute Count	3.37303e-06	1858	-0.8101	0.1738	rs145308006	G	A	21.7259
CD33- HLA DR- Absolute Count	5.37898e-06	1858	-0.309	0.06772	rs72826499	T	C	20.8201
CD33- HLA DR- Absolute Count	9.21107e-06	1858	-0.1626	0.03656	rs6918752	A	G	19.7801
CD33- HLA DR- Absolute Count	3.26099e-06	1858	0.2146	0.04597	rs2893591	A	G	21.7927
CD33- HLA DR- Absolute Count	6.20798e-06	1858	-0.3475	0.07666	rs144148395	A	G	20.5481
CD33- HLA DR- Absolute Count	5.19996e-06	1858	0.3739	0.08181	rs7079561	A	G	20.8881
CD33- HLA DR- Absolute Count	2.34898e-06	1858	-0.1585	0.03347	rs12276131	A	G	22.4258
CD33- HLA DR- Absolute Count	7.35902e-06	1858	-0.3044	0.06772	rs55867246	A	G	20.2048
CD33- HLA DR- Absolute Count	7.30601e-06	1858	0.505	0.1123	rs145397048	G	A	20.222
CD33- HLA DR- Absolute Count	2.66201e-06	1858	0.3374	0.07164	rs67418059	T	C	22.1809
CD33- HLA DR- Absolute Count	9.05691e-06	1858	-0.6084	0.1367	rs77571541	C	T	19.808
CD33- HLA DR- Absolute Count	1.591e-08	1858	-0.1904	0.03354	rs9916257	T	G	32.2261
CD33- HLA DR- Absolute Count	3.61002e-06	1858	0.6723	0.1447	rs150206406	T	A	21.5868
CD33- HLA DR- Absolute Count	9.36893e-06	1858	0.2769	0.06232	rs117195035	T	C	19.742
CD33- HLA DR- Absolute Count	2.60699e-06	1858	-1.312	0.2783	rs145540967	G	C	22.225
CD33- HLA DR- Absolute Count	2.12799e-07	1858	0.4225	0.08113	rs142340400	G	C	27.12
CD33- HLA DR- Absolute Count	4.19498e-06	1858	-0.1664	0.03605	rs1205315	G	A	21.3057
CD33- HLA DR- Absolute Count	4.97096e-06	1858	-0.648	0.1415	rs116851051	C	T	20.9719
CD33- HLA DR+ Absolute Count	9.93299e-06	1858	1.824	0.4116	rs144484750	T	C	19.6381
CD33- HLA DR+ Absolute Count	9.20111e-06	1858	-0.4064	0.09138	rs372474797	A	G	19.779
CD33- HLA DR+ Absolute Count	4.10299e-06	1858	-0.1588	0.03437	rs11695642	T	G	21.3472
CD33- HLA DR+ Absolute Count	3.69301e-06	1858	0.1961	0.04225	rs17382372	A	G	21.5428
CD33- HLA DR+ Absolute Count	3.98602e-06	1858	-2.591	0.5601	rs74940075	A	G	21.3995
CD33- HLA DR+ Absolute Count	9.42606e-06	1858	-0.1515	0.0341	rs4955865	T	C	19.7386
CD33- HLA DR+ Absolute Count	7.17596e-06	1858	-1.157	0.257	rs114548614	T	A	20.2675
CD33- HLA DR+ Absolute Count	9.90307e-06	1858	-0.1623	0.03662	rs66733222	A	C	19.6427
CD33- HLA DR+ Absolute Count	1.70298e-06	1858	-1.079	0.2247	rs78557978	C	G	23.0588
CD33- HLA DR+ Absolute Count	3.498e-06	1858	0.2837	0.06096	rs6841247	T	A	21.6585
CD33- HLA DR+ Absolute Count	7.82907e-06	1858	-0.9064	0.2022	rs149494397	G	A	20.0945
CD33- HLA DR+ Absolute Count	2.59e-06	1858	-0.4903	0.104	rs149034028	T	C	22.2258
CD33- HLA DR+ Absolute Count	7.83105e-06	1858	0.3782	0.08437	rs115139705	A	G	20.094
CD33- HLA DR+ Absolute Count	9.67498e-06	1858	2.595	0.585	rs118141414	T	C	19.6772
CD33- HLA DR+ Absolute Count	1.48696e-11	1858	-0.2533	0.03729	rs876036	C	T	46.1409
CD33- HLA DR+ Absolute Count	4.46498e-07	1858	-0.2077	0.04099	rs2705609	T	G	25.6754
CD33- HLA DR+ Absolute Count	5.58805e-06	1858	-1.641	0.3603	rs117757905	A	G	20.7438
CD33- HLA DR+ Absolute Count	1.55199e-06	1858	0.6759	0.1402	rs140563508	T	C	23.2418
CD33- HLA DR+ Absolute Count	6.28102e-06	1858	0.7117	0.1571	rs185521042	C	A	20.523
CD33- HLA DR+ Absolute Count	2.464e-06	1858	-0.7561	0.16	rs139348198	T	C	22.3315
CD33- HLA DR+ Absolute Count	3.09599e-06	1858	0.7644	0.1634	rs73023658	T	A	21.8845
CD33- HLA DR+ Absolute Count	7.20593e-06	1858	-0.6165	0.137	rs145935372	A	G	20.25
CD33- HLA DR+ Absolute Count	8.00295e-06	1858	-1.575	0.3517	rs2464634	G	T	20.0547
CD33- HLA DR+ Absolute Count	2.96203e-06	1858	-0.1801	0.03841	rs3916927	A	G	21.9856
CD33- HLA DR+ Absolute Count	9.60307e-06	1858	-0.6925	0.156	rs143360411	A	T	19.7056
CD33- HLA DR+ Absolute Count	8.24803e-06	1858	-0.6728	0.1505	rs117803686	A	G	19.9848
CD33- HLA DR+ Absolute Count	2.986e-06	1858	0.678	0.1447	rs118076832	G	C	21.9544
CD33- HLA DR+ Absolute Count	5.38605e-06	1858	0.3306	0.07246	rs17883048	A	G	20.8166
CD33- HLA DR+ Absolute Count	1.13099e-06	1858	-1.57	0.3215	rs117117531	A	C	23.8472
CD33- HLA DR+ Absolute Count	8.72208e-06	1858	-1.037	0.2325	rs2108605	G	C	19.8935
CD33- HLA DR+ Absolute Count	2.52098e-06	1858	-0.5549	0.1175	rs116926801	T	C	22.3025
CD33- HLA DR+ Absolute Count	4.05798e-06	1858	0.2569	0.05557	rs7207960	T	C	21.3721
CD33- HLA DR+ Absolute Count	8.70402e-06	1858	-2.109	0.4728	rs73049161	A	G	19.8975
CD33- HLA DR+ Absolute Count	3.75699e-06	1858	-1.079	0.2326	rs140072356	A	G	21.5191
CD33- HLA DR+ Absolute Count	2.97701e-06	1858	-0.3009	0.0642	rs35720624	T	A	21.9672
CD33- HLA DR+ Absolute Count	1.73101e-35	1858	-0.4103	0.03231	rs1697573	A	T	161.261
CD33- HLA DR+ Absolute Count	6.12802e-08	1858	-0.1942	0.03571	rs34318562	A	G	29.5746
CD33- HLA DR+ Absolute Count	3.17103e-06	1858	-0.2049	0.04385	rs6074118	T	A	21.8346
Granulocytic Myeloid-Derived Suppressor Cells Absolute Count	1.754e-06	1856	0.1662	0.03467	rs2070901	T	G	22.9802
Granulocytic Myeloid-Derived Suppressor Cells Absolute Count	8.61906e-06	1856	0.3229	0.07238	rs6710092	G	A	19.9021
Granulocytic Myeloid-Derived Suppressor Cells Absolute Count	1.79498e-06	1856	-0.5272	0.11	rs2017989	T	C	22.9702
Granulocytic Myeloid-Derived Suppressor Cells Absolute Count	1.17801e-06	1856	0.8776	0.18	rs111636975	G	A	23.771
Granulocytic Myeloid-Derived Suppressor Cells Absolute Count	6.02795e-06	1856	-0.1499	0.03302	rs1434218	G	A	20.6086
Granulocytic Myeloid-Derived Suppressor Cells Absolute Count	8.9929e-06	1856	0.4013	0.09012	rs114244809	C	T	19.8288
Granulocytic Myeloid-Derived Suppressor Cells Absolute Count	1.86299e-06	1856	-0.271	0.05667	rs2351156	C	T	22.8682
Granulocytic Myeloid-Derived Suppressor Cells Absolute Count	6.40693e-06	1856	-0.4783	0.1057	rs75747211	A	T	20.4763
Granulocytic Myeloid-Derived Suppressor Cells Absolute Count	7.00503e-06	1856	0.444	0.09853	rs114469087	A	T	20.3062
Granulocytic Myeloid-Derived Suppressor Cells Absolute Count	7.87499e-06	1856	0.2723	0.06076	rs1018969	T	C	20.0844
Granulocytic Myeloid-Derived Suppressor Cells Absolute Count	7.46999e-06	1856	0.579	0.1289	rs114772249	A	T	20.1768
Granulocytic Myeloid-Derived Suppressor Cells Absolute Count	2.58899e-06	1856	0.1516	0.03215	rs10872783	C	T	22.235
Granulocytic Myeloid-Derived Suppressor Cells Absolute Count	9.05399e-06	1856	-0.3815	0.08572	rs140075808	A	C	19.8073
Granulocytic Myeloid-Derived Suppressor Cells Absolute Count	5.34097e-07	1856	1.784	0.3546	rs72845259	A	G	25.3112
Granulocytic Myeloid-Derived Suppressor Cells Absolute Count	8.3301e-06	1856	-0.1502	0.03361	rs2468595	T	G	19.9711
Granulocytic Myeloid-Derived Suppressor Cells Absolute Count	5.80297e-06	1856	0.1463	0.03217	rs12588021	C	T	20.6817
Granulocytic Myeloid-Derived Suppressor Cells Absolute Count	1.071e-06	1856	0.3493	0.07136	rs78384212	T	C	23.96
Granulocytic Myeloid-Derived Suppressor Cells Absolute Count	2.75702e-06	1856	0.1797	0.03822	rs8098513	G	A	22.1062
Granulocytic Myeloid-Derived Suppressor Cells Absolute Count	3.31299e-06	1856	-0.2198	0.04712	rs655539	C	T	21.7593
Granulocytic Myeloid-Derived Suppressor Cells Absolute Count	1.28499e-12	1856	-0.2687	0.03761	rs3865444	A	C	51.0421
Granulocytic Myeloid-Derived Suppressor Cells Absolute Count	2.20399e-08	1856	-0.2007	0.03572	rs16988872	T	C	31.5698
CD33dim HLA DR+ CD11b+ Absolute Count	8.34065e-14	1858	0.2617	0.03479	rs1801274	G	A	56.5846
CD33dim HLA DR+ CD11b+ Absolute Count	9.65695e-06	1858	1.666	0.3755	rs148937000	T	G	19.6848
CD33dim HLA DR+ CD11b+ Absolute Count	4.71205e-06	1858	0.1686	0.03672	rs4606283	T	C	21.0819
CD33dim HLA DR+ CD11b+ Absolute Count	5.16297e-06	1858	-0.2861	0.06259	rs62146115	G	A	20.8942
CD33dim HLA DR+ CD11b+ Absolute Count	7.14299e-06	1858	-0.205	0.04553	rs2868992	G	T	20.2727
CD33dim HLA DR+ CD11b+ Absolute Count	3.90499e-06	1858	1.142	0.2466	rs143383466	T	C	21.446
CD33dim HLA DR+ CD11b+ Absolute Count	8.7791e-06	1858	0.1544	0.03464	rs11709025	T	C	19.8673
CD33dim HLA DR+ CD11b+ Absolute Count	1.12001e-06	1858	0.2853	0.0584	rs71596080	C	T	23.8659
CD33dim HLA DR+ CD11b+ Absolute Count	5.85706e-07	1858	0.1934	0.03857	rs10025005	T	G	25.1428
CD33dim HLA DR+ CD11b+ Absolute Count	1.29799e-06	1858	0.1837	0.03783	rs10011663	G	A	23.5801
CD33dim HLA DR+ CD11b+ Absolute Count	3.68502e-06	1858	-0.5888	0.1268	rs78173101	G	C	21.5624
CD33dim HLA DR+ CD11b+ Absolute Count	6.87005e-07	1858	-0.3383	0.0679	rs62362950	T	C	24.8236
CD33dim HLA DR+ CD11b+ Absolute Count	2.60597e-06	1858	0.8135	0.1725	rs74851637	T	G	22.2401
CD33dim HLA DR+ CD11b+ Absolute Count	7.67892e-07	1858	0.1862	0.03754	rs17721845	T	C	24.602
CD33dim HLA DR+ CD11b+ Absolute Count	1.67598e-06	1858	-0.3748	0.078	rs73716755	C	G	23.0893
CD33dim HLA DR+ CD11b+ Absolute Count	3.77998e-06	1858	-0.7728	0.1667	rs144894656	C	A	21.4913
CD33dim HLA DR+ CD11b+ Absolute Count	3.94403e-06	1858	0.514	0.1111	rs11594395	G	C	21.4042
CD33dim HLA DR+ CD11b+ Absolute Count	1.36301e-07	1858	-0.5266	0.09953	rs192715019	T	C	27.9933
CD33dim HLA DR+ CD11b+ Absolute Count	3.81303e-06	1858	0.2768	0.05971	rs74638799	G	A	21.4901
CD33dim HLA DR+ CD11b+ Absolute Count	2.65601e-06	1858	1.043	0.2214	rs9524403	C	T	22.1929
CD33dim HLA DR+ CD11b+ Absolute Count	2.133e-06	1858	0.2146	0.04513	rs9510371	T	C	22.6115
CD33dim HLA DR+ CD11b+ Absolute Count	3.40997e-07	1858	0.4746	0.09273	rs141080550	A	G	26.1948
CD33dim HLA DR+ CD11b+ Absolute Count	8.79205e-07	1858	-0.1627	0.03297	rs11631677	T	C	24.3521
CD33dim HLA DR+ CD11b+ Absolute Count	6.12393e-06	1858	-0.721	0.159	rs58051708	G	A	20.5625
CD33dim HLA DR+ CD11b+ Absolute Count	1.28399e-06	1858	-0.6579	0.1354	rs145231100	A	G	23.6093
CD33dim HLA DR+ CD11b+ Absolute Count	5.33003e-06	1858	-0.1483	0.03248	rs1201940	C	T	20.8473
CD33dim HLA DR+ CD11b+ Absolute Count	3.94503e-07	1858	0.5875	0.1154	rs76640602	A	G	25.9182
CD33dim HLA DR+ CD11b+ %CD33dim HLA DR+	7.10608e-09	1858	-0.4313	0.07416	rs3820097	A	G	33.8236
CD33dim HLA DR+ CD11b+ %CD33dim HLA DR+	2.76822e-54	1858	0.5511	0.03437	rs1801274	G	A	257.1
CD33dim HLA DR+ CD11b+ %CD33dim HLA DR+	6.64906e-06	1858	0.1883	0.04168	rs55720217	T	C	20.4101
CD33dim HLA DR+ CD11b+ %CD33dim HLA DR+	1.06601e-06	1858	-0.9307	0.1901	rs35006063	T	C	23.9693
CD33dim HLA DR+ CD11b+ %CD33dim HLA DR+	1.51401e-06	1858	-0.3897	0.08076	rs75239369	G	A	23.2846
CD33dim HLA DR+ CD11b+ %CD33dim HLA DR+	3.69598e-06	1858	-0.4467	0.09624	rs139393711	G	C	21.5437
CD33dim HLA DR+ CD11b+ %CD33dim HLA DR+	5.58702e-06	1858	1.001	0.2199	rs78096163	A	G	20.7213
CD33dim HLA DR+ CD11b+ %CD33dim HLA DR+	2.33701e-06	1858	-0.5334	0.1126	rs263715	A	G	22.4403
CD33dim HLA DR+ CD11b+ %CD33dim HLA DR+	8.65107e-07	1858	-0.1689	0.03421	rs6820873	C	A	24.3755
CD33dim HLA DR+ CD11b+ %CD33dim HLA DR+	3.11903e-06	1858	-0.3509	0.07502	rs115483539	A	G	21.8783
CD33dim HLA DR+ CD11b+ %CD33dim HLA DR+	5.15205e-06	1858	-0.1805	0.03948	rs7723240	T	C	20.9026
CD33dim HLA DR+ CD11b+ %CD33dim HLA DR+	9.05691e-06	1858	0.4015	0.09022	rs35152411	T	G	19.8046
CD33dim HLA DR+ CD11b+ %CD33dim HLA DR+	4.20301e-06	1858	0.1728	0.03744	rs7754966	T	A	21.3018
CD33dim HLA DR+ CD11b+ %CD33dim HLA DR+	7.77893e-06	1858	0.449	0.1001	rs9260301	A	T	20.1198
CD33dim HLA DR+ CD11b+ %CD33dim HLA DR+	7.10902e-06	1858	-0.5933	0.1318	rs73203458	C	T	20.2637
CD33dim HLA DR+ CD11b+ %CD33dim HLA DR+	6.34907e-06	1858	0.6326	0.1397	rs79573082	A	G	20.5053
CD33dim HLA DR+ CD11b+ %CD33dim HLA DR+	5.53095e-06	1858	0.6622	0.1453	rs111944709	C	G	20.7705
CD33dim HLA DR+ CD11b+ %CD33dim HLA DR+	1.854e-06	1858	0.1619	0.03385	rs4641163	C	G	22.8758
CD33dim HLA DR+ CD11b+ %CD33dim HLA DR+	5.79095e-06	1858	1.816	0.3994	rs78671194	G	A	20.6736
CD33dim HLA DR+ CD11b+ %CD33dim HLA DR+	4.99298e-06	1858	0.2262	0.0494	rs79027682	C	G	20.9668
CD33dim HLA DR+ CD11b+ %CD33dim HLA DR+	9.244e-06	1858	0.3088	0.06946	rs12306859	A	G	19.7645
CD33dim HLA DR+ CD11b+ %CD33dim HLA DR+	5.93103e-06	1858	0.3643	0.08021	rs117713744	C	T	20.6282
CD33dim HLA DR+ CD11b+ %CD33dim HLA DR+	4.00599e-06	1858	0.1845	0.03988	rs7156568	C	T	21.4034
CD33dim HLA DR+ CD11b+ %CD33dim HLA DR+	7.44218e-19	1858	0.361	0.04027	rs3826007	T	C	80.3621
CD33dim HLA DR+ CD11b+ %CD33dim HLA DR+	4.68101e-06	1858	0.1628	0.03545	rs6105661	A	G	21.09
CD33dim HLA DR+ CD11b+ %CD33dim HLA DR+	6.26297e-06	1858	0.1618	0.0357	rs2097380	G	C	20.541
CD33dim HLA DR+ CD11b- Absolute Count	3.63496e-06	1858	0.316	0.06803	rs72762130	G	A	21.5761
CD33dim HLA DR+ CD11b- Absolute Count	1.40301e-07	1858	-0.1792	0.0339	rs1801274	G	A	27.9432
CD33dim HLA DR+ CD11b- Absolute Count	6.79297e-06	1858	-1.386	0.3072	rs116772525	T	C	20.3556
CD33dim HLA DR+ CD11b- Absolute Count	9.52511e-06	1858	-1.045	0.2353	rs116600349	A	C	19.7237
CD33dim HLA DR+ CD11b- Absolute Count	3.82798e-06	1858	0.1488	0.0321	rs72702556	T	C	21.488
CD33dim HLA DR+ CD11b- Absolute Count	3.21603e-06	1858	0.1587	0.03399	rs10921381	T	C	21.7998
CD33dim HLA DR+ CD11b- Absolute Count	8.22602e-06	1858	-0.4484	0.1003	rs62172936	T	C	19.9862
CD33dim HLA DR+ CD11b- Absolute Count	6.68898e-06	1858	-0.2554	0.05655	rs1427642	G	A	20.3975
CD33dim HLA DR+ CD11b- Absolute Count	4.50796e-06	1858	-0.1531	0.03329	rs77839823	C	T	21.1506
CD33dim HLA DR+ CD11b- Absolute Count	7.34903e-06	1858	-0.1468	0.03265	rs1377398	A	G	20.2156
CD33dim HLA DR+ CD11b- Absolute Count	3.37699e-06	1858	-0.7808	0.1675	rs115342053	C	G	21.7295
CD33dim HLA DR+ CD11b- Absolute Count	3.18302e-06	1858	-0.3125	0.06687	rs79141836	G	T	21.8392
CD33dim HLA DR+ CD11b- Absolute Count	2.45601e-06	1858	0.5178	0.1095	rs113181189	G	T	22.3612
CD33dim HLA DR+ CD11b- Absolute Count	4.50205e-06	1858	-0.1483	0.03223	rs4467644	T	C	21.172
CD33dim HLA DR+ CD11b- Absolute Count	1.86999e-06	1858	0.702	0.1468	rs139262012	C	A	22.8677
CD33dim HLA DR+ CD11b- Absolute Count	6.982e-06	1858	-0.1545	0.03427	rs34228085	T	C	20.3249
CD33dim HLA DR+ CD11b- Absolute Count	8.80501e-06	1858	2.823	0.6334	rs76259509	T	G	19.864
CD33dim HLA DR+ CD11b- Absolute Count	9.2619e-06	1858	-0.1474	0.03315	rs34574947	T	C	19.771
CD33dim HLA DR+ CD11b- Absolute Count	3.82904e-08	1858	-0.6561	0.1188	rs185048341	A	G	30.5005
CD33dim HLA DR+ CD11b- Absolute Count	6.63697e-06	1858	-0.9278	0.2054	rs17658872	G	A	20.4036
CD33dim HLA DR+ CD11b- Absolute Count	8.769e-06	1858	0.2683	0.06017	rs80075776	C	G	19.883
CD33dim HLA DR+ CD11b- Absolute Count	9.07403e-06	1858	0.186	0.04179	rs11616439	A	C	19.8098
CD33dim HLA DR+ CD11b- Absolute Count	2.05698e-06	1858	-0.5979	0.1255	rs34476866	T	A	22.6971
CD33dim HLA DR+ CD11b- Absolute Count	2.86801e-06	1858	-0.2949	0.06282	rs61987643	A	G	22.0371
CD33dim HLA DR+ CD11b- Absolute Count	2.20191e-19	1858	-0.3414	0.0375	rs67760360	A	G	82.8828
CD33dim HLA DR+ CD11b- Absolute Count	8.27199e-06	1858	0.732	0.1637	rs184208453	C	T	19.9952
CD33dim HLA DR+ CD11b- Absolute Count	5.72005e-06	1858	-0.7235	0.159	rs12965906	C	G	20.7054
CD33dim HLA DR+ CD11b- Absolute Count	1.61102e-06	1858	3.054	0.6345	rs112332228	T	C	23.1673
CD33dim HLA DR+ CD11b- Absolute Count	5.88098e-07	1858	-0.1576	0.03144	rs1201943	T	C	25.1274
CD33dim HLA DR+ CD11b- %CD33dim HLA DR+	8.69501e-09	1858	0.4291	0.07422	rs3820097	A	G	33.4253
CD33dim HLA DR+ CD11b- %CD33dim HLA DR+	1.256e-06	1858	0.9251	0.1903	rs35006063	T	C	23.632
CD33dim HLA DR+ CD11b- %CD33dim HLA DR+	2.5293e-54	1858	-0.5517	0.03439	rs1801274	G	A	257.36
CD33dim HLA DR+ CD11b- %CD33dim HLA DR+	3.724e-06	1858	0.3752	0.08085	rs75239369	G	A	21.536
CD33dim HLA DR+ CD11b- %CD33dim HLA DR+	4.03097e-06	1858	0.5212	0.1127	rs263715	A	G	21.3875
CD33dim HLA DR+ CD11b- %CD33dim HLA DR+	5.43501e-06	1858	0.4393	0.09632	rs139393711	G	C	20.8013
CD33dim HLA DR+ CD11b- %CD33dim HLA DR+	5.68499e-06	1858	0.1559	0.03427	rs6820873	C	A	20.6949
CD33dim HLA DR+ CD11b- %CD33dim HLA DR+	4.38299e-06	1858	0.3458	0.07508	rs115483539	A	G	21.213
CD33dim HLA DR+ CD11b- %CD33dim HLA DR+	7.71898e-06	1858	1.63	0.3634	rs114746765	C	T	20.119
CD33dim HLA DR+ CD11b- %CD33dim HLA DR+	2.87098e-06	1858	0.1667	0.03551	rs942382	A	G	22.0379
CD33dim HLA DR+ CD11b- %CD33dim HLA DR+	5.83902e-06	1858	-0.3179	0.06994	rs112808189	T	C	20.66
CD33dim HLA DR+ CD11b- %CD33dim HLA DR+	6.925e-06	1858	0.6389	0.1417	rs73203461	C	A	20.3295
CD33dim HLA DR+ CD11b- %CD33dim HLA DR+	6.84699e-06	1858	1.058	0.2345	rs117229031	C	T	20.3557
CD33dim HLA DR+ CD11b- %CD33dim HLA DR+	8.32492e-06	1858	-0.625	0.1398	rs79573082	A	G	19.9869
CD33dim HLA DR+ CD11b- %CD33dim HLA DR+	4.57899e-06	1858	-0.6684	0.1454	rs111944709	C	G	21.1322
CD33dim HLA DR+ CD11b- %CD33dim HLA DR+	4.64398e-06	1858	-0.4089	0.08902	rs112330535	G	C	21.0989
CD33dim HLA DR+ CD11b- %CD33dim HLA DR+	5.11199e-06	1858	-0.1552	0.03393	rs11789887	A	G	20.9226
CD33dim HLA DR+ CD11b- %CD33dim HLA DR+	3.52501e-06	1858	-0.2299	0.04942	rs79027682	C	G	21.6408
CD33dim HLA DR+ CD11b- %CD33dim HLA DR+	4.06799e-06	1858	-1.847	0.3996	rs78671194	G	A	21.364
CD33dim HLA DR+ CD11b- %CD33dim HLA DR+	6.00206e-06	1858	0.2458	0.05414	rs72857552	T	C	20.6123
CD33dim HLA DR+ CD11b- %CD33dim HLA DR+	6.26801e-06	1858	-0.1808	0.03992	rs7156568	C	T	20.5124
CD33dim HLA DR+ CD11b- %CD33dim HLA DR+	3.70937e-18	1858	-0.3541	0.04034	rs3826007	T	C	77.0513
CD33dim HLA DR+ CD11b- %CD33dim HLA DR+	6.68898e-06	1858	0.9203	0.2038	rs17443769	T	C	20.3916
CD33dim HLA DR+ CD11b- %CD33dim HLA DR+	3.23102e-06	1858	-0.1656	0.03546	rs6105661	A	G	21.8094
CD33dim HLA DR+ CD11b- %CD33dim HLA DR+	6.18401e-06	1858	-0.162	0.03573	rs2097380	G	C	20.5572
CD66b++ myeloid cell Absolute Count	9.54004e-06	1858	-0.1795	0.04043	rs12239179	T	C	19.7116
CD66b++ myeloid cell Absolute Count	2.37001e-07	1858	0.189	0.03644	rs2070901	T	G	26.9009
CD66b++ myeloid cell Absolute Count	5.72796e-06	1858	0.2179	0.0479	rs10803923	C	T	20.694
CD66b++ myeloid cell Absolute Count	4.19498e-06	1858	0.2119	0.0459	rs59277927	A	C	21.3126
CD66b++ myeloid cell Absolute Count	2.49701e-06	1858	0.1999	0.04232	rs2630166	G	C	22.3118
CD66b++ myeloid cell Absolute Count	7.64698e-06	1858	1.002	0.2232	rs116795543	A	G	20.1533
CD66b++ myeloid cell Absolute Count	1.54099e-06	1858	0.4988	0.1035	rs114469087	A	T	23.2259
CD66b++ myeloid cell Absolute Count	4.72705e-06	1858	-0.1528	0.03328	rs1047483	T	A	21.0805
CD66b++ myeloid cell Absolute Count	7.25304e-06	1858	-0.3584	0.07966	rs71536865	T	G	20.2421
CD66b++ myeloid cell Absolute Count	3.10499e-06	1858	1.74	0.3719	rs72845259	A	G	21.89
CD66b++ myeloid cell Absolute Count	1.08101e-06	1858	0.3401	0.06951	rs11218704	G	A	23.9397
CD66b++ myeloid cell Absolute Count	8.96499e-06	1858	0.1498	0.03364	rs11114486	A	C	19.8295
CD66b++ myeloid cell Absolute Count	4.55701e-07	1858	0.2036	0.04022	rs1899009	G	A	25.6254
CD66b++ myeloid cell Absolute Count	5.59204e-06	1858	0.3421	0.07511	rs78384212	T	C	20.7449
CD66b++ myeloid cell Absolute Count	8.83304e-06	1858	-0.1502	0.0337	rs2911266	T	C	19.8646
CD66b++ myeloid cell Absolute Count	6.158e-06	1858	0.8998	0.1985	rs111580523	C	A	20.5481
CD66b++ myeloid cell Absolute Count	1.009e-07	1858	0.1792	0.03351	rs10419309	G	A	28.5974
CD66b++ myeloid cell Absolute Count	8.65008e-06	1858	0.2566	0.05753	rs16979810	T	C	19.8941
CD66b++ myeloid cell Absolute Count	9.83309e-06	1858	-0.2997	0.06761	rs148676149	A	G	19.6495
Plasma Blast-Plasma Cell %B cell	2.52e-06	3658	-0.9069	0.1924	rs187723151	A	G	22.2182
Plasma Blast-Plasma Cell %B cell	3.14702e-07	3658	-0.1287	0.02511	rs2792563	A	G	26.2702
Plasma Blast-Plasma Cell %B cell	6.01395e-06	3658	-1.507	0.3325	rs150152228	G	A	20.542
Plasma Blast-Plasma Cell %B cell	4.44795e-06	3658	0.4869	0.1059	rs79423067	T	A	21.1392
Plasma Blast-Plasma Cell %B cell	3.46897e-06	3658	0.3286	0.07069	rs78804535	T	C	21.6082
Plasma Blast-Plasma Cell %B cell	4.75499e-06	3658	0.1711	0.03733	rs140642786	A	G	21.008
Plasma Blast-Plasma Cell %B cell	3.15798e-06	3658	-0.1749	0.03747	rs2019885	C	T	21.7877
Plasma Blast-Plasma Cell %B cell	5.951e-06	3658	0.1159	0.02556	rs193552	T	A	20.561
Plasma Blast-Plasma Cell %B cell	1.31299e-06	3658	-0.2427	0.05008	rs34629	A	G	23.4861
Plasma Blast-Plasma Cell %B cell	4.853e-06	3658	0.5	0.1092	rs61294310	G	A	20.965
Plasma Blast-Plasma Cell %B cell	8.67301e-06	3658	0.2127	0.04774	rs11754551	C	T	19.8504
Plasma Blast-Plasma Cell %B cell	3.54103e-06	3658	0.5592	0.1204	rs78370279	G	A	21.5715
Plasma Blast-Plasma Cell %B cell	4.69397e-06	3658	0.3429	0.07479	rs74326785	C	T	21.0207
Plasma Blast-Plasma Cell %B cell	3.708e-08	3658	0.3534	0.06406	rs138542577	C	G	30.434
Plasma Blast-Plasma Cell %B cell	3.09599e-06	3658	-0.1199	0.02567	rs4458909	A	G	21.8166
Plasma Blast-Plasma Cell %B cell	6.48993e-06	3658	-0.2223	0.04922	rs3138500	T	C	20.3984
Plasma Blast-Plasma Cell %B cell	3.77798e-07	3658	-0.1669	0.0328	rs12412378	A	C	25.892
Plasma Blast-Plasma Cell %B cell	4.23e-06	3658	-0.257	0.05578	rs185836310	C	T	21.228
Plasma Blast-Plasma Cell %B cell	6.24698e-06	3658	-0.4648	0.1027	rs76195952	T	C	20.4829
Plasma Blast-Plasma Cell %B cell	7.60694e-07	3658	1.708	0.3449	rs55728331	A	G	24.5239
Plasma Blast-Plasma Cell %B cell	3.01599e-06	3658	0.1576	0.0337	rs10849436	A	G	21.8702
Plasma Blast-Plasma Cell %B cell	4.51898e-06	3658	0.2879	0.06268	rs62012610	C	G	21.0972
Plasma Blast-Plasma Cell %B cell	5.427e-06	3658	-0.2036	0.0447	rs8191161	C	G	20.7463
Plasma Blast-Plasma Cell %B cell	4.57499e-07	3658	-0.1407	0.02784	rs12709039	A	C	25.5417
Plasma Blast-Plasma Cell %B cell	7.45504e-06	3658	0.4702	0.1048	rs80148662	A	G	20.1299
Plasma Blast-Plasma Cell %B cell	1.79999e-06	3658	0.154	0.03221	rs186329	C	T	22.8591
Plasma Blast-Plasma Cell %B cell	7.73891e-06	3658	-0.1288	0.02877	rs8132059	T	C	20.0425
Plasma Blast-Plasma Cell %B cell	6.51793e-07	3658	0.1338	0.02685	rs11089305	G	A	24.8327
Monocytic Myeloid-Derived Suppressor Cells Absolute Count	2.96203e-06	1855	-0.1687	0.03599	rs12736179	T	C	21.9718
Monocytic Myeloid-Derived Suppressor Cells Absolute Count	7.84693e-06	1855	0.485	0.1082	rs12082268	C	T	20.0923
Monocytic Myeloid-Derived Suppressor Cells Absolute Count	3.992e-06	1855	-0.2164	0.04679	rs10458377	G	A	21.3899
Monocytic Myeloid-Derived Suppressor Cells Absolute Count	3.91201e-06	1855	-0.1561	0.03371	rs10176753	G	A	21.4431
Monocytic Myeloid-Derived Suppressor Cells Absolute Count	3.62502e-06	1855	1.28	0.2755	rs147643522	C	T	21.5862
Monocytic Myeloid-Derived Suppressor Cells Absolute Count	8.9929e-20	1855	0.3668	0.03985	rs9271768	G	A	84.7231
Monocytic Myeloid-Derived Suppressor Cells Absolute Count	5.45632e-26	1855	0.4161	0.03887	rs9270591	T	C	114.595
Monocytic Myeloid-Derived Suppressor Cells Absolute Count	2.298e-10	1855	-0.2405	0.03772	rs2071473	T	C	40.6525
Monocytic Myeloid-Derived Suppressor Cells Absolute Count	4.314e-10	1855	-0.4389	0.06992	rs80032720	A	G	39.4029
Monocytic Myeloid-Derived Suppressor Cells Absolute Count	3.32797e-06	1855	-0.1533	0.03286	rs7757733	A	G	21.7645
Monocytic Myeloid-Derived Suppressor Cells Absolute Count	3.54797e-06	1855	-0.3141	0.06753	rs112611150	T	C	21.6343
Monocytic Myeloid-Derived Suppressor Cells Absolute Count	7.76104e-06	1855	0.1972	0.04398	rs9792404	A	G	20.105
Monocytic Myeloid-Derived Suppressor Cells Absolute Count	2.20201e-06	1855	-0.1727	0.03637	rs11112649	C	G	22.5475
Monocytic Myeloid-Derived Suppressor Cells Absolute Count	3.45398e-07	1855	0.3114	0.06087	rs1800973	A	C	26.1716
Monocytic Myeloid-Derived Suppressor Cells Absolute Count	9.40806e-06	1855	0.2114	0.04759	rs10082958	T	A	19.7323
Monocytic Myeloid-Derived Suppressor Cells Absolute Count	2.92698e-06	1855	-0.1714	0.03654	rs12885009	A	C	22.0031
Monocytic Myeloid-Derived Suppressor Cells Absolute Count	5.40306e-06	1855	0.2011	0.04408	rs3007125	T	C	20.8133
Monocytic Myeloid-Derived Suppressor Cells Absolute Count	4.72096e-06	1855	0.1531	0.03336	rs78949787	T	C	21.0619
Monocytic Myeloid-Derived Suppressor Cells Absolute Count	1.71712e-28	1855	-0.4306	0.03825	rs1354106	G	T	126.732
CD33dim HLA DR- Absolute Count	9.40589e-09	1856	2.431	0.4216	rs114590598	T	C	33.2482
CD33dim HLA DR- Absolute Count	8.74601e-06	1856	0.5622	0.1261	rs10515946	C	A	19.877
CD33dim HLA DR- Absolute Count	6.46994e-07	1856	-0.1921	0.03847	rs9842941	G	T	24.9351
CD33dim HLA DR- Absolute Count	8.72509e-06	1856	-0.4834	0.1084	rs138503959	A	C	19.8863
CD33dim HLA DR- Absolute Count	7.22903e-06	1856	0.5996	0.1332	rs146071030	A	G	20.2635
CD33dim HLA DR- Absolute Count	8.00295e-06	1856	0.1522	0.03399	rs6851258	G	A	20.0506
CD33dim HLA DR- Absolute Count	2.69401e-06	1856	2.721	0.5781	rs74831462	G	A	22.1539
CD33dim HLA DR- Absolute Count	3.54699e-06	1856	2.675	0.5751	rs116166244	C	G	21.6352
CD33dim HLA DR- Absolute Count	2.18399e-06	1856	0.1861	0.03918	rs403939	C	T	22.5613
CD33dim HLA DR- Absolute Count	4.128e-06	1856	0.1713	0.03709	rs962695	C	T	21.3305
CD33dim HLA DR- Absolute Count	6.58795e-07	1856	0.1756	0.03519	rs9297816	A	G	24.9006
CD33dim HLA DR- Absolute Count	3.26302e-06	1856	0.1574	0.03372	rs11203701	A	G	21.7889
CD33dim HLA DR- Absolute Count	7.22304e-06	1856	3.19	0.7088	rs78915471	G	A	20.2551
CD33dim HLA DR- Absolute Count	9.75304e-07	1856	2.433	0.4953	rs78338533	G	A	24.1295
CD33dim HLA DR- Absolute Count	4.90399e-06	1856	-0.8296	0.181	rs72776409	T	C	21.0078
CD33dim HLA DR- Absolute Count	1.19399e-06	1856	-0.5472	0.1123	rs142419042	T	C	23.7428
CD33dim HLA DR- Absolute Count	4.64098e-06	1856	-0.4877	0.1062	rs117780942	A	C	21.089
CD33dim HLA DR- Absolute Count	3.35297e-06	1856	0.1884	0.04042	rs7987975	G	A	21.7255
CD33dim HLA DR- Absolute Count	9.47807e-06	1856	2.118	0.4769	rs117197348	A	G	19.7241
CD33dim HLA DR- Absolute Count	1.22101e-06	1856	-0.2752	0.05653	rs77388515	G	A	23.6995
CD33dim HLA DR- Absolute Count	3.74283e-33	1856	-0.4747	0.0388	rs33978622	C	G	149.684
CD33dim HLA DR- Absolute Count	5.44252e-14	1856	-0.5108	0.06739	rs78744187	T	C	57.4528
CD33dim HLA DR- Absolute Count	2.65999e-06	1856	0.183	0.03885	rs55678760	C	T	22.1881
CD33dim HLA DR- Absolute Count	8.34603e-07	1856	-0.1645	0.03328	rs2013837	A	G	24.4323
CD33dim HLA DR- Absolute Count	8.86605e-06	1856	0.4891	0.1098	rs1475853	A	G	19.8422
Basophil Absolute Count	9.84306e-09	1857	2.421	0.4204	rs114590598	T	C	33.1638
Basophil Absolute Count	9.47305e-06	1857	-0.48	0.1081	rs138503959	A	C	19.7166
Basophil Absolute Count	3.125e-07	1857	-0.1968	0.03833	rs9842941	G	T	26.3616
Basophil Absolute Count	8.39905e-06	1857	-0.1465	0.0328	rs6446560	T	C	19.9493
Basophil Absolute Count	1.639e-06	1857	2.755	0.5729	rs116166244	C	G	23.1252
Basophil Absolute Count	1.65101e-06	1857	2.771	0.5763	rs74831462	G	A	23.1194
Basophil Absolute Count	9.77597e-06	1857	-0.1558	0.03513	rs3897098	G	A	19.6688
Basophil Absolute Count	3.75396e-07	1857	0.1788	0.03506	rs9297816	A	G	26.0083
Basophil Absolute Count	1.15101e-06	1857	0.1906	0.03905	rs403939	C	T	23.8234
Basophil Absolute Count	4.897e-06	1857	-0.164	0.03579	rs35406957	A	G	20.9973
Basophil Absolute Count	3.04201e-06	1857	0.1573	0.0336	rs11203701	A	G	21.9169
Basophil Absolute Count	4.06902e-06	1857	3.266	0.7067	rs78915471	G	A	21.3581
Basophil Absolute Count	8.99001e-07	1857	2.432	0.4935	rs78338533	G	A	24.2858
Basophil Absolute Count	5.44503e-07	1857	-0.5318	0.1058	rs117780942	A	C	25.2654
Basophil Absolute Count	1.588e-07	1857	-0.5889	0.1119	rs142419042	T	C	27.6964
Basophil Absolute Count	7.05505e-06	1857	2.14	0.4751	rs117197348	A	G	20.2889
Basophil Absolute Count	7.50931e-35	1857	-0.4855	0.03861	rs3865444	A	C	158.117
Basophil Absolute Count	1.37499e-07	1857	-0.2977	0.05629	rs77388515	G	A	27.9702
Basophil Absolute Count	2.76599e-06	1857	-0.2897	0.06162	rs75773078	A	G	22.1031
Basophil Absolute Count	9.45584e-14	1857	-0.5045	0.06722	rs78744187	T	C	56.3281
Basophil Absolute Count	6.70193e-07	1857	-0.1881	0.03771	rs7351079	G	A	24.8808
Basophil Absolute Count	2.86999e-06	1857	0.1818	0.03872	rs55678760	C	T	22.0454
Basophil Absolute Count	1.72401e-06	1857	-0.1591	0.03316	rs2013837	A	G	23.0203
Basophil Absolute Count	6.13395e-06	1857	0.496	0.1094	rs1475853	A	G	20.5555
Basophil %CD33dim HLA DR- CD66b-	9.08594e-06	1857	-0.1914	0.04301	rs61823496	G	T	19.8036
Basophil %CD33dim HLA DR- CD66b-	9.17593e-06	1857	0.2733	0.06145	rs75165408	A	G	19.7804
Basophil %CD33dim HLA DR- CD66b-	1.501e-06	1857	0.1763	0.03653	rs4350951	A	G	23.2919
Basophil %CD33dim HLA DR- CD66b-	1.741e-06	1857	0.1576	0.03285	rs4679209	T	C	23.0166
Basophil %CD33dim HLA DR- CD66b-	6.81506e-06	1857	-0.7043	0.1561	rs72777352	A	T	20.3568
Basophil %CD33dim HLA DR- CD66b-	4.74504e-06	1857	-0.5982	0.1303	rs118101102	G	C	21.0768
Basophil %CD33dim HLA DR- CD66b-	5.06396e-06	1857	-0.2561	0.05598	rs2392579	G	A	20.9292
Basophil %CD33dim HLA DR- CD66b-	2.103e-06	1857	0.157	0.03299	rs13237906	T	G	22.6483
Basophil %CD33dim HLA DR- CD66b-	1.79201e-06	1857	-0.4165	0.08693	rs16872136	G	A	22.9557
Basophil %CD33dim HLA DR- CD66b-	3.48899e-06	1857	0.1791	0.03849	rs49195	T	C	21.6519
Basophil %CD33dim HLA DR- CD66b-	6.38807e-06	1857	0.1482	0.03274	rs72714455	T	C	20.4899
Basophil %CD33dim HLA DR- CD66b-	9.8159e-06	1857	-0.1764	0.03978	rs1924240	C	T	19.6638
Basophil %CD33dim HLA DR- CD66b-	8.37009e-06	1857	0.3003	0.06721	rs73163591	A	C	19.9638
Basophil %CD33dim HLA DR- CD66b-	8.689e-06	1857	-0.7626	0.171	rs62024809	T	C	19.8885
Basophil %CD33dim HLA DR- CD66b-	4.20097e-06	1857	0.2465	0.05341	rs208569	C	T	21.3004
Basophil %CD33dim HLA DR- CD66b-	1.36994e-13	1857	-0.2756	0.03696	rs7351079	G	A	55.6025
Basophil %CD33dim HLA DR- CD66b-	5.32304e-08	1857	0.8056	0.1475	rs117417480	T	G	29.8301
Basophil %CD33dim HLA DR- CD66b-	1.14393e-40	1857	-0.5183	0.03788	rs3865444	A	C	187.216
Basophil %CD33dim HLA DR- CD66b-	3.85398e-08	1857	0.2541	0.04602	rs4499342	T	C	30.4871
Basophil %CD33dim HLA DR- CD66b-	2.305e-06	1857	0.1584	0.03343	rs422720	A	C	22.4511
Basophil %CD33dim HLA DR- CD66b-	9.20195e-06	1857	-0.1436	0.03229	rs2244104	G	C	19.7776
CD45RA- CD4+ T cell Absolute Count	6.47694e-06	3395	-2.99	0.6619	rs150956189	C	T	20.406
CD45RA- CD4+ T cell Absolute Count	4.24424e-12	3395	-1.857	0.267	rs541367304	A	G	48.3728
CD45RA- CD4+ T cell Absolute Count	3.56796e-07	3395	0.1354	0.02655	rs6743943	C	T	26.0081
CD45RA- CD4+ T cell Absolute Count	3.97e-06	3395	0.2941	0.06366	rs148716007	T	C	21.3431
CD45RA- CD4+ T cell Absolute Count	4.489e-06	3395	-0.3399	0.07398	rs117563350	G	A	21.1093
CD45RA- CD4+ T cell Absolute Count	4.92799e-06	3395	0.1712	0.03741	rs55905714	C	A	20.9427
CD45RA- CD4+ T cell Absolute Count	3.50897e-07	3395	-0.138	0.02703	rs62447160	C	T	26.0655
CD45RA- CD4+ T cell Absolute Count	9.82291e-06	3395	2.335	0.5273	rs73176863	T	G	19.6091
CD45RA- CD4+ T cell Absolute Count	1.98999e-06	3395	0.2331	0.04895	rs41306808	G	C	22.6767
CD45RA- CD4+ T cell Absolute Count	7.465e-06	3395	-0.9595	0.2138	rs137903114	C	T	20.1407
CD45RA- CD4+ T cell Absolute Count	9.68389e-07	3395	0.1756	0.03579	rs11062774	G	A	24.0727
CD45RA- CD4+ T cell Absolute Count	1.181e-08	3395	-0.1619	0.02833	rs653178	T	C	32.6588
CD45RA- CD4+ T cell Absolute Count	6.29405e-07	3395	-0.1295	0.02595	rs7162344	A	G	24.9038
CD45RA- CD4+ T cell Absolute Count	5.97696e-07	3395	-0.2354	0.04706	rs4357954	G	C	25.0213
CD45RA- CD4+ T cell Absolute Count	7.78198e-06	3395	0.7099	0.1585	rs145638437	A	G	20.0602
CD45RA- CD4+ T cell Absolute Count	1.74401e-06	3395	-0.3058	0.06385	rs9961909	C	T	22.9379
CD45RA- CD4+ T cell Absolute Count	9.6159e-06	3395	-0.3758	0.0848	rs184600191	G	A	19.6391
CD45RA- CD4+ T cell %CD4+ T cell	9.4241e-06	3427	-0.8093	0.1824	rs116794175	C	T	19.6865
CD45RA- CD4+ T cell %CD4+ T cell	5.99805e-07	3427	-0.1566	0.03132	rs12121018	A	G	25
CD45RA- CD4+ T cell %CD4+ T cell	4.70197e-06	3427	-0.3913	0.08534	rs114825362	C	G	21.024
CD45RA- CD4+ T cell %CD4+ T cell	6.01105e-06	3427	-0.4267	0.09412	rs150607181	C	G	20.5533
CD45RA- CD4+ T cell %CD4+ T cell	6.77407e-06	3427	-0.3839	0.08517	rs76201922	G	C	20.3172
CD45RA- CD4+ T cell %CD4+ T cell	3.4578e-14	3427	-2.021	0.2655	rs146620586	T	G	57.9433
CD45RA- CD4+ T cell %CD4+ T cell	9.44104e-06	3427	-0.4158	0.09372	rs146674398	T	C	19.6836
CD45RA- CD4+ T cell %CD4+ T cell	8.86993e-10	3427	-1.081	0.1759	rs11579717	A	G	37.7676
CD45RA- CD4+ T cell %CD4+ T cell	3.14398e-06	3427	-0.1402	0.03003	rs10432663	C	T	21.7964
CD45RA- CD4+ T cell %CD4+ T cell	3.92202e-08	3427	0.1345	0.02443	rs11124653	A	C	30.3108
CD45RA- CD4+ T cell %CD4+ T cell	3.93804e-06	3427	0.2888	0.06249	rs72613709	G	T	21.3586
CD45RA- CD4+ T cell %CD4+ T cell	3.13112e-13	3427	-0.1902	0.02599	rs12712610	G	A	53.556
CD45RA- CD4+ T cell %CD4+ T cell	3.81303e-06	3427	-0.425	0.09182	rs183293285	T	C	21.4241
CD45RA- CD4+ T cell %CD4+ T cell	1.894e-06	3427	0.192	0.04023	rs10013469	A	G	22.7773
CD45RA- CD4+ T cell %CD4+ T cell	9.25209e-06	3427	-0.1246	0.02807	rs931555	T	C	19.7039
CD45RA- CD4+ T cell %CD4+ T cell	5.94306e-06	3427	0.1329	0.02929	rs62341785	G	A	20.5879
CD45RA- CD4+ T cell %CD4+ T cell	6.86705e-06	3427	-0.1075	0.02387	rs7700617	A	C	20.2821
CD45RA- CD4+ T cell %CD4+ T cell	1.509e-06	3427	-0.1619	0.03361	rs9271766	G	A	23.2037
CD45RA- CD4+ T cell %CD4+ T cell	3.34603e-06	3427	0.4277	0.09186	rs71569312	T	C	21.6783
CD45RA- CD4+ T cell %CD4+ T cell	6.61302e-06	3427	0.1892	0.04192	rs10230422	A	G	20.3704
CD45RA- CD4+ T cell %CD4+ T cell	5.37205e-06	3427	0.6089	0.1336	rs10269315	T	C	20.772
CD45RA- CD4+ T cell %CD4+ T cell	8.18408e-07	3427	0.6888	0.1394	rs76139558	C	G	24.4152
CD45RA- CD4+ T cell %CD4+ T cell	7.58106e-06	3427	-0.1145	0.02553	rs1250600	G	T	20.1145
CD45RA- CD4+ T cell %CD4+ T cell	4.95005e-06	3427	-0.2543	0.0556	rs141350785	C	G	20.9191
CD45RA- CD4+ T cell %CD4+ T cell	8.12101e-06	3427	-0.1661	0.03716	rs73189225	A	G	19.9796
CD45RA- CD4+ T cell %CD4+ T cell	5.04104e-06	3427	-0.1119	0.02448	rs1849779	T	C	20.8948
CD45RA- CD4+ T cell %CD4+ T cell	1.82201e-06	3427	0.3128	0.06543	rs146329634	T	C	22.8549
CD45RA- CD4+ T cell %CD4+ T cell	7.22005e-06	3427	0.1373	0.03055	rs2252009	G	T	20.1985
CD45RA- CD4+ T cell %CD4+ T cell	1.77101e-06	3427	-0.1152	0.02407	rs7216330	T	C	22.9062
CD45RA- CD4+ T cell %CD4+ T cell	3.05401e-07	3427	-0.1648	0.03213	rs76516339	T	A	26.3083
CD45RA- CD4+ T cell %T cell	1.793e-07	3427	-0.9339	0.1786	rs11579717	A	G	27.3425
CD45RA- CD4+ T cell %T cell	1.77992e-13	3427	-1.991	0.2693	rs146620586	T	G	54.66
CD45RA- CD4+ T cell %T cell	2.42003e-06	3427	-0.3206	0.06789	rs150422994	G	C	22.3005
CD45RA- CD4+ T cell %T cell	5.659e-07	3427	-0.13	0.02593	rs1581998	G	T	25.1352
CD45RA- CD4+ T cell %T cell	1.89701e-06	3427	-0.1468	0.03075	rs1380699	G	A	22.7909
CD45RA- CD4+ T cell %T cell	5.39299e-06	3427	0.1112	0.02442	rs72795179	A	G	20.7357
CD45RA- CD4+ T cell %T cell	7.82492e-10	3427	-0.1632	0.02646	rs12712610	G	A	38.0418
CD45RA- CD4+ T cell %T cell	1.30299e-06	3427	-3.149	0.6495	rs190665193	G	A	23.5064
CD45RA- CD4+ T cell %T cell	3.312e-06	3427	-0.112	0.02405	rs6771179	G	C	21.6873
CD45RA- CD4+ T cell %T cell	4.35702e-06	3427	-0.1152	0.02503	rs7675607	G	T	21.1828
CD45RA- CD4+ T cell %T cell	8.05805e-06	3427	0.1825	0.04082	rs10013442	A	G	19.9885
CD45RA- CD4+ T cell %T cell	5.72506e-07	3427	-2.198	0.4387	rs12498745	A	G	25.1027
CD45RA- CD4+ T cell %T cell	8.03397e-06	3427	-0.3731	0.08345	rs138143706	A	G	19.9893
CD45RA- CD4+ T cell %T cell	9.54289e-08	3427	-0.1842	0.03445	rs9271766	G	A	28.5891
CD45RA- CD4+ T cell %T cell	3.41397e-06	3427	-0.7845	0.1687	rs74911099	C	T	21.625
CD45RA- CD4+ T cell %T cell	4.54695e-07	3427	0.1684	0.03331	rs1051488	T	C	25.5585
CD45RA- CD4+ T cell %T cell	1.01801e-07	3427	-4.107	0.7699	rs79647440	T	C	28.4565
CD45RA- CD4+ T cell %T cell	4.454e-06	3427	-0.3683	0.08013	rs144196931	A	G	21.1258
CD45RA- CD4+ T cell %T cell	8.58796e-08	3427	0.1562	0.02912	rs1550856	G	A	28.7726
CD45RA- CD4+ T cell %T cell	5.00495e-06	3427	0.4998	0.1093	rs62539662	C	A	20.9099
CD45RA- CD4+ T cell %T cell	4.11604e-06	3427	-0.4646	0.1007	rs11201613	A	G	21.2863
CD45RA- CD4+ T cell %T cell	9.15503e-06	3427	0.3353	0.07547	rs188628982	T	G	19.7387
CD45RA- CD4+ T cell %T cell	8.7579e-06	3427	0.1317	0.02957	rs7963505	T	A	19.8367
CD45RA- CD4+ T cell %T cell	1.366e-06	3427	-0.6934	0.1433	rs142403852	C	T	23.414
CD45RA- CD4+ T cell %T cell	9.51393e-06	3427	-0.3734	0.08419	rs543009646	T	C	19.6711
CD45RA- CD4+ T cell %T cell	3.27597e-06	3427	0.1905	0.04089	rs12448994	T	C	21.7048
CD45RA- CD4+ T cell %T cell	1.639e-06	3427	0.1388	0.0289	rs1626874	A	G	23.0666
CD45RA- CD4+ T cell %T cell	1.31801e-06	3427	-0.6057	0.125	rs73196629	G	A	23.4798
CD45RA- CD4+ T cell %T cell	7.31493e-06	3427	-0.1697	0.03778	rs12160006	C	T	20.1762
Central Memory CD4+ T cell Absolute Count	1.649e-06	3395	0.1224	0.0255	rs12043060	T	C	23.04
Central Memory CD4+ T cell Absolute Count	3.83398e-07	3395	-1.329	0.2612	rs541367304	A	G	25.8883
Central Memory CD4+ T cell Absolute Count	5.73495e-06	3395	0.1343	0.02955	rs10206629	C	T	20.6556
Central Memory CD4+ T cell Absolute Count	9.06192e-06	3395	-0.1204	0.02708	rs2875222	A	G	19.7677
Central Memory CD4+ T cell Absolute Count	3.63496e-06	3395	1.777	0.383	rs79668094	A	G	21.5267
Central Memory CD4+ T cell Absolute Count	7.74301e-06	3395	0.3714	0.08292	rs11725186	A	T	20.0616
Central Memory CD4+ T cell Absolute Count	1.073e-07	3395	-0.6098	0.1145	rs76664097	A	G	28.3638
Central Memory CD4+ T cell Absolute Count	1.83101e-07	3395	0.1821	0.03484	rs9271622	A	G	27.3189
Central Memory CD4+ T cell Absolute Count	2.97598e-06	3395	-0.1483	0.03169	rs13207893	C	T	21.8997
Central Memory CD4+ T cell Absolute Count	4.42303e-06	3395	-0.2038	0.04433	rs34327811	C	T	21.1355
Central Memory CD4+ T cell Absolute Count	1.86801e-06	3395	0.2519	0.05276	rs75024452	T	A	22.7954
Central Memory CD4+ T cell Absolute Count	5.77099e-06	3395	0.2327	0.05124	rs7760353	A	T	20.6241
Central Memory CD4+ T cell Absolute Count	1.87301e-07	3395	0.4171	0.07987	rs17717645	C	T	27.2718
Central Memory CD4+ T cell Absolute Count	8.64192e-06	3395	0.2507	0.05627	rs11990065	G	A	19.8497
Central Memory CD4+ T cell Absolute Count	8.58895e-06	3395	-0.2997	0.06724	rs118048878	A	G	19.8663
Central Memory CD4+ T cell Absolute Count	2.86801e-06	3395	0.6116	0.1305	rs183058497	C	G	21.9641
Central Memory CD4+ T cell Absolute Count	5.39697e-06	3395	-0.667	0.1464	rs1913821	C	T	20.7572
Central Memory CD4+ T cell Absolute Count	2.98497e-09	3395	-0.1609	0.02705	rs3184504	C	T	35.3816
Central Memory CD4+ T cell Absolute Count	4.97898e-06	3395	0.1592	0.03482	rs11062774	G	A	20.904
Central Memory CD4+ T cell Absolute Count	7.64892e-08	3395	0.4832	0.08969	rs151245760	C	T	29.0246
Central Memory CD4+ T cell Absolute Count	3.84096e-06	3395	-0.4084	0.08826	rs55873755	T	C	21.4113
Central Memory CD4+ T cell Absolute Count	8.03008e-06	3395	-0.1525	0.0341	rs1980708	C	T	20
Central Memory CD4+ T cell Absolute Count	6.83707e-06	3395	0.2554	0.05668	rs78720100	T	C	20.304
Central Memory CD4+ T cell Absolute Count	4.476e-06	3395	-0.1159	0.02523	rs7162344	A	G	21.1024
Central Memory CD4+ T cell Absolute Count	9.03691e-06	3395	-0.2959	0.06656	rs117066544	A	G	19.7635
Central Memory CD4+ T cell Absolute Count	4.09204e-06	3395	0.1872	0.04058	rs144079997	T	C	21.2808
Central Memory CD4+ T cell Absolute Count	1.17701e-06	3395	0.3231	0.06637	rs1043118	A	G	23.699
Central Memory CD4+ T cell Absolute Count	8.43704e-06	3395	-0.2251	0.05047	rs61148192	G	A	19.8923
Central Memory CD4+ T cell Absolute Count	6.418e-06	3395	0.4463	0.09875	rs17584809	T	C	20.4258
Central Memory CD4+ T cell %CD4+ T cell	2.47098e-06	3427	0.4028	0.08536	rs116640816	T	G	22.2674
Central Memory CD4+ T cell %CD4+ T cell	3.94003e-06	3427	0.3172	0.06862	rs76756517	A	G	21.3681
Central Memory CD4+ T cell %CD4+ T cell	2.35001e-07	3427	-1.093	0.211	rs4497244	A	G	26.8334
Central Memory CD4+ T cell %CD4+ T cell	5.21795e-07	3427	-0.2079	0.04135	rs12409155	T	C	25.2789
Central Memory CD4+ T cell %CD4+ T cell	3.56197e-06	3427	-0.7811	0.1682	rs72817100	T	C	21.5656
Central Memory CD4+ T cell %CD4+ T cell	2.60399e-06	3427	0.4075	0.08655	rs4473342	G	A	22.1677
Central Memory CD4+ T cell %CD4+ T cell	4.255e-06	3427	0.1714	0.03722	rs963730	C	T	21.2065
Central Memory CD4+ T cell %CD4+ T cell	4.17004e-06	3427	-0.5822	0.1263	rs59491101	T	C	21.249
Central Memory CD4+ T cell %CD4+ T cell	1.82096e-11	3427	-0.1726	0.0256	rs6751481	C	T	45.4571
Central Memory CD4+ T cell %CD4+ T cell	5.63897e-06	3427	0.1451	0.03192	rs6780334	C	T	20.6637
Central Memory CD4+ T cell %CD4+ T cell	4.19402e-06	3427	0.3214	0.06974	rs186961945	A	G	21.2387
Central Memory CD4+ T cell %CD4+ T cell	5.52395e-07	3427	-0.2065	0.04115	rs12503846	T	G	25.1826
Central Memory CD4+ T cell %CD4+ T cell	8.65406e-06	3427	0.1142	0.02564	rs10782230	A	G	19.8379
Central Memory CD4+ T cell %CD4+ T cell	3.474e-06	3427	0.2024	0.04354	rs9396752	A	G	21.6095
Central Memory CD4+ T cell %CD4+ T cell	7.34598e-06	3427	0.1162	0.02588	rs10245930	G	C	20.1597
Central Memory CD4+ T cell %CD4+ T cell	3.78103e-06	3427	0.2645	0.05711	rs6954594	T	G	21.45
Central Memory CD4+ T cell %CD4+ T cell	6.45506e-06	3427	0.1154	0.02555	rs13233481	G	A	20.4
Central Memory CD4+ T cell %CD4+ T cell	3.04698e-06	3427	0.2815	0.06021	rs72694085	G	T	21.8585
Central Memory CD4+ T cell %CD4+ T cell	5.83499e-06	3427	0.4483	0.09877	rs113269772	C	T	20.601
Central Memory CD4+ T cell %CD4+ T cell	9.64406e-06	3427	-6.344	1.431	rs143395500	T	C	19.6538
Central Memory CD4+ T cell %CD4+ T cell	6.95505e-06	3427	0.4028	0.08948	rs151245760	C	T	20.2641
Central Memory CD4+ T cell %CD4+ T cell	7.96196e-06	3427	0.2116	0.0473	rs12231781	C	A	20.0129
Central Memory CD4+ T cell %CD4+ T cell	4.94595e-06	3427	0.5892	0.1288	rs143624012	C	T	20.9264
Central Memory CD4+ T cell %CD4+ T cell	3.73999e-06	3427	-0.1611	0.03477	rs2816718	C	A	21.4675
Central Memory CD4+ T cell %CD4+ T cell	4.87596e-06	3427	0.119	0.02599	rs4784296	A	G	20.9643
Central Memory CD4+ T cell %CD4+ T cell	3.91102e-06	3427	0.4341	0.09389	rs117765614	T	C	21.3767
Central Memory CD4+ T cell %CD4+ T cell	2.357e-06	3427	-0.3446	0.07289	rs186686893	A	G	22.3509
Central Memory CD4+ T cell %CD4+ T cell	3.00898e-07	3427	0.346	0.0674	rs8067124	T	A	26.3531
Central Memory CD4+ T cell %CD4+ T cell	3.98997e-06	3427	0.1856	0.04018	rs56350470	T	C	21.3371
Central Memory CD4+ T cell %CD4+ T cell	6.47799e-06	3427	0.9885	0.2188	rs73021131	A	T	20.4107
Central Memory CD4+ T cell %CD4+ T cell	5.70401e-06	3427	0.1529	0.03365	rs13041294	T	G	20.6464
Central Memory CD4+ T cell %CD4+ T cell	2.168e-06	3427	-1.253	0.264	rs74510800	A	G	22.5265
Central Memory CD4+ T cell %T cell	9.03109e-06	3427	-0.1216	0.02734	rs10495355	T	C	19.782
Central Memory CD4+ T cell %T cell	4.78795e-06	3427	-0.1924	0.042	rs12409155	T	C	20.9851
Central Memory CD4+ T cell %T cell	2.246e-06	3427	0.1218	0.02571	rs12734326	T	C	22.4435
Central Memory CD4+ T cell %T cell	9.83105e-06	3427	1.287	0.2906	rs143570471	T	G	19.614
Central Memory CD4+ T cell %T cell	7.72894e-08	3427	-0.1403	0.02605	rs6751481	C	T	29.0068
Central Memory CD4+ T cell %T cell	1.32599e-06	3427	0.2413	0.04981	rs73171187	G	T	23.4683
Central Memory CD4+ T cell %T cell	6.08906e-07	3427	0.2134	0.04271	rs148365679	A	G	24.9649
Central Memory CD4+ T cell %T cell	1.12899e-06	3427	0.4581	0.09395	rs73206223	G	C	23.7754
Central Memory CD4+ T cell %T cell	9.36203e-06	3427	-0.131	0.02952	rs715997	T	C	19.6929
Central Memory CD4+ T cell %T cell	8.93593e-06	3427	0.3613	0.08122	rs149778510	T	G	19.7884
Central Memory CD4+ T cell %T cell	5.37799e-06	3427	-0.1343	0.02948	rs17230697	T	C	20.7538
Central Memory CD4+ T cell %T cell	2.38902e-06	3427	0.2494	0.05278	rs114753591	A	G	22.3282
Central Memory CD4+ T cell %T cell	3.29503e-06	3427	0.1194	0.02563	rs2127105	T	C	21.7026
Central Memory CD4+ T cell %T cell	5.03605e-06	3427	0.4412	0.09654	rs7757458	G	A	20.8861
Central Memory CD4+ T cell %T cell	6.45699e-06	3427	0.1171	0.02593	rs13233481	G	A	20.3943
Central Memory CD4+ T cell %T cell	8.34891e-06	3427	0.1821	0.0408	rs1983285	C	T	19.9205
Central Memory CD4+ T cell %T cell	2.61999e-06	3427	-0.1353	0.02875	rs62525675	T	A	22.1473
Central Memory CD4+ T cell %T cell	4.21299e-07	3427	0.3096	0.06107	rs72694085	G	T	25.7008
Central Memory CD4+ T cell %T cell	5.44503e-06	3427	-0.2293	0.05034	rs12805205	C	G	20.7483
Central Memory CD4+ T cell %T cell	7.91699e-07	3427	0.4485	0.09067	rs151245760	C	T	24.468
Central Memory CD4+ T cell %T cell	9.73599e-06	3427	0.257	0.05801	rs10846286	G	A	19.6273
Central Memory CD4+ T cell %T cell	6.11097e-06	3427	0.1443	0.03187	rs7963505	T	A	20.5007
Central Memory CD4+ T cell %T cell	5.938e-06	3427	0.1198	0.0264	rs4784296	A	G	20.5923
Central Memory CD4+ T cell %T cell	1.70699e-06	3427	-0.1373	0.02865	rs12453732	C	A	22.9663
Central Memory CD4+ T cell %T cell	5.75599e-06	3427	0.1552	0.03416	rs13041294	T	G	20.6418
Central Memory CD4+ T cell %T cell	9.10899e-06	3427	0.1465	0.03297	rs10485474	A	G	19.7441
Plasma Blast-Plasma Cell Absolute Count	1.911e-06	3657	1.467	0.3075	rs80297308	T	C	22.7599
Plasma Blast-Plasma Cell Absolute Count	5.95498e-06	3657	0.1124	0.02479	rs10800645	A	G	20.5579
Plasma Blast-Plasma Cell Absolute Count	2.89701e-06	3657	2.692	0.5745	rs74458303	A	G	21.9569
Plasma Blast-Plasma Cell Absolute Count	3.02998e-06	3657	2.566	0.5486	rs148362575	T	A	21.8777
Plasma Blast-Plasma Cell Absolute Count	7.01601e-06	3657	0.7633	0.1696	rs148389014	T	C	20.2553
Plasma Blast-Plasma Cell Absolute Count	5.67806e-06	3657	1.671	0.3677	rs116540222	T	C	20.6522
Plasma Blast-Plasma Cell Absolute Count	7.45401e-06	3657	-0.2902	0.06467	rs149048155	C	A	20.1367
Plasma Blast-Plasma Cell Absolute Count	3.53403e-06	3657	0.3653	0.07865	rs62353585	C	T	21.5726
Plasma Blast-Plasma Cell Absolute Count	4.06097e-06	3657	-0.1773	0.03843	rs76709581	C	T	21.2851
Plasma Blast-Plasma Cell Absolute Count	7.09807e-06	3657	0.1236	0.02749	rs7449190	C	T	20.2156
Plasma Blast-Plasma Cell Absolute Count	1.736e-06	3657	0.5137	0.1072	rs61294310	G	A	22.963
Plasma Blast-Plasma Cell Absolute Count	8.53591e-06	3657	-0.1344	0.03016	rs4506076	C	A	19.858
Plasma Blast-Plasma Cell Absolute Count	5.432e-06	3657	0.4466	0.09807	rs149559870	T	C	20.7379
Plasma Blast-Plasma Cell Absolute Count	2.10199e-06	3657	0.4919	0.1035	rs74565954	T	C	22.5877
Plasma Blast-Plasma Cell Absolute Count	2.791e-06	3657	-0.1239	0.02639	rs62519719	A	G	22.0427
Plasma Blast-Plasma Cell Absolute Count	7.18704e-07	3657	-0.16	0.03222	rs12412378	A	C	24.6598
Plasma Blast-Plasma Cell Absolute Count	6.61698e-06	3657	0.1086	0.02407	rs1681588	C	T	20.3567
Plasma Blast-Plasma Cell Absolute Count	1.34499e-06	3657	-0.3422	0.07069	rs17765677	C	T	23.4339
Plasma Blast-Plasma Cell Absolute Count	6.561e-06	3657	-0.1228	0.02721	rs7185719	G	C	20.3676
Plasma Blast-Plasma Cell Absolute Count	7.58298e-06	3657	0.3865	0.0862	rs112471525	G	A	20.1041
Plasma Blast-Plasma Cell Absolute Count	8.82104e-06	3657	0.1932	0.04342	rs72883992	C	G	19.7986
Plasma Blast-Plasma Cell Absolute Count	7.79292e-06	3657	-0.1145	0.02557	rs4806937	A	C	20.0516
Plasma Blast-Plasma Cell Absolute Count	4.30299e-06	3657	-0.1186	0.02577	rs6014246	A	G	21.1807
Plasma Blast-Plasma Cell Absolute Count	1.19399e-06	3657	0.1172	0.02408	rs4820558	G	C	23.6888
Plasma Blast-Plasma Cell Absolute Count	8.85707e-06	3657	-0.1141	0.02564	rs28652751	A	T	19.8032
Naive CD4+ T cell Absolute Count	4.33002e-06	3395	0.182	0.03954	rs9998896	A	G	21.187
Naive CD4+ T cell Absolute Count	7.12902e-06	3395	0.5648	0.1256	rs186690287	C	T	20.2213
Naive CD4+ T cell Absolute Count	6.67406e-06	3395	0.1278	0.02834	rs4282192	G	T	20.3358
Naive CD4+ T cell Absolute Count	3.18002e-06	3395	0.2011	0.04309	rs72776301	T	G	21.7807
Naive CD4+ T cell Absolute Count	7.41105e-06	3395	-0.235	0.05236	rs151100670	G	A	20.1436
Naive CD4+ T cell Absolute Count	7.74694e-06	3395	0.1144	0.02555	rs7704364	A	G	20.048
Naive CD4+ T cell Absolute Count	9.04899e-06	3395	1.462	0.329	rs143021470	G	C	19.7471
Naive CD4+ T cell Absolute Count	2.87601e-07	3395	-0.1878	0.03653	rs17205612	T	C	26.4297
Naive CD4+ T cell Absolute Count	9.75102e-06	3395	0.7369	0.1664	rs139014478	T	G	19.6115
Naive CD4+ T cell Absolute Count	2.6212e-13	3395	0.2514	0.03424	rs9271772	A	G	53.9092
Naive CD4+ T cell Absolute Count	9.33039e-11	3395	-0.2185	0.03362	rs3129891	A	G	42.2384
Naive CD4+ T cell Absolute Count	6.561e-06	3395	0.2896	0.06415	rs77253141	C	T	20.38
Naive CD4+ T cell Absolute Count	9.82811e-06	3395	-0.306	0.06912	rs71501086	C	T	19.5991
Naive CD4+ T cell Absolute Count	3.79997e-07	3395	0.2105	0.04137	rs55996464	A	G	25.8901
Naive CD4+ T cell Absolute Count	5.659e-06	3395	0.3446	0.07579	rs78628680	G	A	20.6732
Naive CD4+ T cell Absolute Count	2.62597e-06	3395	-0.1717	0.03648	rs75958070	C	G	22.1529
Naive CD4+ T cell Absolute Count	6.61607e-06	3395	-0.1176	0.02606	rs3184504	C	T	20.3641
Naive CD4+ T cell Absolute Count	8.93203e-06	3395	0.1126	0.02532	rs980169	G	A	19.7765
Naive CD4+ T cell Absolute Count	8.60895e-06	3395	0.1204	0.02701	rs75139198	T	G	19.8703
Naive CD4+ T cell Absolute Count	7.47997e-06	3395	0.1158	0.02581	rs12916593	A	G	20.1299
Naive CD4+ T cell Absolute Count	4.75697e-06	3395	-0.4664	0.1018	rs113039817	T	C	20.9904
Naive CD4+ T cell Absolute Count	1.184e-06	3395	-0.3213	0.06601	rs12607959	G	C	23.692
Naive CD4+ T cell Absolute Count	9.12893e-07	3395	0.3114	0.06331	rs79538978	C	T	24.1932
Naive CD4+ T cell Absolute Count	1.00501e-06	3395	0.2122	0.04331	rs78280695	C	A	24.0057
Naive CD4+ T cell Absolute Count	4.87203e-06	3395	-1.11	0.2425	rs78897171	A	G	20.9519
Naive CD4+ T cell Absolute Count	6.32805e-06	3395	0.251	0.0555	rs113148171	T	G	20.4532
Naive CD4+ T cell %CD4+ T cell	1.33401e-06	3427	0.8342	0.1723	rs11579717	A	G	23.4407
Naive CD4+ T cell %CD4+ T cell	1.012e-08	3427	1.495	0.2604	rs146620586	T	G	32.961
Naive CD4+ T cell %CD4+ T cell	4.30596e-06	3427	0.141	0.03063	rs12121018	A	G	21.1906
Naive CD4+ T cell %CD4+ T cell	1.98399e-07	3427	0.4343	0.08333	rs114825362	C	G	27.1629
Naive CD4+ T cell %CD4+ T cell	1.38899e-06	3427	0.4446	0.09195	rs150607181	C	G	23.3795
Naive CD4+ T cell %CD4+ T cell	1.17501e-08	3427	0.1457	0.02548	rs12712610	G	A	32.6979
Naive CD4+ T cell %CD4+ T cell	2.04498e-06	3427	-0.1137	0.0239	rs11124653	A	C	22.6321
Naive CD4+ T cell %CD4+ T cell	1.36e-06	3427	-0.2955	0.06105	rs72613709	G	T	23.4285
Naive CD4+ T cell %CD4+ T cell	9.01903e-06	3427	0.1061	0.02387	rs11716653	C	G	19.7572
Naive CD4+ T cell %CD4+ T cell	5.79002e-06	3427	0.2463	0.05424	rs62274365	G	A	20.62
Naive CD4+ T cell %CD4+ T cell	9.93596e-06	3427	0.1421	0.0321	rs7636470	G	C	19.5965
Naive CD4+ T cell %CD4+ T cell	3.225e-06	3427	0.1596	0.03422	rs36088117	T	G	21.7523
Naive CD4+ T cell %CD4+ T cell	1.38701e-06	3427	0.6384	0.132	rs140125890	C	G	23.3904
Naive CD4+ T cell %CD4+ T cell	6.45595e-07	3427	-0.1823	0.03657	rs4702116	C	G	24.8498
Naive CD4+ T cell %CD4+ T cell	2.66201e-06	3427	-0.1115	0.02371	rs4959365	G	A	22.115
Naive CD4+ T cell %CD4+ T cell	1.45301e-06	3427	-0.2454	0.05086	rs148031710	C	T	23.2807
Naive CD4+ T cell %CD4+ T cell	3.59832e-12	3427	0.2324	0.03331	rs9271536	T	A	48.6769
Naive CD4+ T cell %CD4+ T cell	8.06102e-09	3427	-0.2104	0.03639	rs113243185	C	G	33.4293
Naive CD4+ T cell %CD4+ T cell	2.53402e-06	3427	-0.1661	0.03524	rs17205612	T	C	22.2161
Naive CD4+ T cell %CD4+ T cell	1.92699e-06	3427	0.3616	0.07583	rs7798224	C	G	22.7392
Naive CD4+ T cell %CD4+ T cell	8.03896e-06	3427	-0.6472	0.1447	rs113763504	A	G	20.0051
Naive CD4+ T cell %CD4+ T cell	4.17802e-06	3427	-0.6285	0.1363	rs76139558	C	G	21.2627
Naive CD4+ T cell %CD4+ T cell	4.53002e-06	3427	0.1668	0.03631	rs73189225	A	G	21.1028
Naive CD4+ T cell %CD4+ T cell	5.25098e-06	3427	0.1091	0.02393	rs1849779	T	C	20.7857
Naive CD4+ T cell %CD4+ T cell	7.29794e-06	3427	0.1185	0.02637	rs146180953	T	C	20.1937
Naive CD4+ T cell %CD4+ T cell	6.03295e-07	3427	-0.3196	0.06393	rs146329634	T	C	24.9922
Naive CD4+ T cell %CD4+ T cell	8.9809e-06	3427	0.799	0.1797	rs77572771	G	A	19.7696
Naive CD4+ T cell %CD4+ T cell	9.91608e-06	3427	0.1072	0.02423	rs8071815	C	A	19.5741
Naive CD4+ T cell %CD4+ T cell	2.80098e-07	3427	-0.1222	0.02374	rs66679234	T	C	26.496
Naive CD4+ T cell %CD4+ T cell	7.63906e-06	3427	-0.1384	0.03087	rs11652705	G	A	20.1001
Naive CD4+ T cell %CD4+ T cell	9.378e-06	3427	-0.286	0.06446	rs12607959	G	C	19.6857
Naive CD4+ T cell %CD4+ T cell	3.555e-06	3427	-0.1455	0.03134	rs8091016	G	C	21.554
Naive CD4+ T cell %CD4+ T cell	4.51398e-06	3427	0.284	0.06183	rs79538978	C	T	21.0978
Naive CD4+ T cell %CD4+ T cell	9.12809e-06	3427	0.1057	0.02378	rs6046769	G	A	19.7572
Naive CD4+ T cell %CD4+ T cell	6.39499e-06	3427	0.3785	0.08375	rs117262034	T	G	20.425
Naive CD4+ T cell %CD4+ T cell	4.97096e-06	3427	0.1592	0.03482	rs5767274	T	C	20.904
Effector Memory CD4+ T cell Absolute Count	1.25401e-11	3395	-1.792	0.2636	rs541367304	A	G	46.2152
Effector Memory CD4+ T cell Absolute Count	8.24708e-06	3395	-0.8572	0.192	rs11579717	A	G	19.9325
Effector Memory CD4+ T cell Absolute Count	3.45096e-06	3395	-3.037	0.6532	rs150956189	C	T	21.6171
Effector Memory CD4+ T cell Absolute Count	1.244e-08	3395	-0.1485	0.02603	rs6729741	T	A	32.5465
Effector Memory CD4+ T cell Absolute Count	5.93499e-06	3395	-0.4619	0.1018	rs142002778	C	T	20.5873
Effector Memory CD4+ T cell Absolute Count	1.16399e-06	3395	-0.3012	0.06185	rs17376950	C	G	23.7154
Effector Memory CD4+ T cell Absolute Count	7.33095e-06	3395	-0.6847	0.1525	rs75603168	T	C	20.1586
Effector Memory CD4+ T cell Absolute Count	7.27294e-06	3395	0.1635	0.03639	rs115531274	G	A	20.187
Effector Memory CD4+ T cell Absolute Count	3.23698e-06	3395	0.2305	0.04943	rs7737130	A	C	21.7451
Effector Memory CD4+ T cell Absolute Count	8.37202e-06	3395	-0.3061	0.06859	rs115795061	A	T	19.9161
Effector Memory CD4+ T cell Absolute Count	6.55798e-07	3395	-0.3637	0.07298	rs117563350	G	A	24.8358
Effector Memory CD4+ T cell Absolute Count	9.33792e-07	3395	-0.1312	0.02669	rs62447160	C	T	24.1641
Effector Memory CD4+ T cell Absolute Count	6.20798e-06	3395	-2.355	0.5203	rs75275482	T	C	20.4868
Effector Memory CD4+ T cell Absolute Count	4.77595e-06	3395	-0.5672	0.1238	rs74443612	G	A	20.9909
Effector Memory CD4+ T cell Absolute Count	2.357e-06	3395	-0.3035	0.0642	rs148709760	A	G	22.3484
Effector Memory CD4+ T cell Absolute Count	7.96306e-06	3395	-0.3431	0.0767	rs143648086	A	G	20.0102
Effector Memory CD4+ T cell Absolute Count	9.55191e-06	3395	-0.241	0.05435	rs17183358	A	T	19.6623
Effector Memory CD4+ T cell Absolute Count	9.52796e-06	3395	-0.3605	0.0813	rs112785791	A	G	19.6621
Effector Memory CD4+ T cell Absolute Count	8.32204e-06	3395	0.3907	0.08754	rs77802035	T	C	19.9193
Effector Memory CD4+ T cell Absolute Count	9.33297e-06	3395	-0.3375	0.07604	rs12894769	A	G	19.6999
Effector Memory CD4+ T cell Absolute Count	7.12394e-06	3395	-0.1714	0.03812	rs72705882	T	C	20.217
Effector Memory CD4+ T cell Absolute Count	3.89996e-06	3395	-0.2226	0.04815	rs74010649	T	G	21.3726
Effector Memory CD4+ T cell Absolute Count	3.06902e-06	3395	0.1203	0.02573	rs9967156	C	G	21.8601
Effector Memory CD4+ T cell Absolute Count	3.68197e-07	3395	-0.3209	0.06299	rs9961909	C	T	25.9535
Effector Memory CD4+ T cell Absolute Count	1.26701e-06	3395	-0.3978	0.08196	rs78082758	G	A	23.5573
Effector Memory CD4+ T cell %CD4+ T cell	5.96197e-06	3427	-1.535	0.3384	rs72668680	A	G	20.5758
Effector Memory CD4+ T cell %CD4+ T cell	2.30202e-09	3427	-1.617	0.2699	rs146620586	T	G	35.8934
Effector Memory CD4+ T cell %CD4+ T cell	2.82202e-07	3427	-0.9188	0.1786	rs11579717	A	G	26.4654
Effector Memory CD4+ T cell %CD4+ T cell	2.55e-07	3427	-0.4464	0.08643	rs114825362	C	G	26.6759
Effector Memory CD4+ T cell %CD4+ T cell	6.11899e-06	3427	-0.1199	0.02647	rs12712610	G	A	20.5178
Effector Memory CD4+ T cell %CD4+ T cell	6.92596e-07	3427	-0.135	0.02714	rs114348846	A	G	24.7427
Effector Memory CD4+ T cell %CD4+ T cell	5.97104e-06	3427	-0.1735	0.03826	rs1991423	G	A	20.5641
Effector Memory CD4+ T cell %CD4+ T cell	6.60998e-06	3427	-0.2812	0.06231	rs114499519	A	G	20.3664
Effector Memory CD4+ T cell %CD4+ T cell	8.85401e-06	3427	0.1136	0.02553	rs1920658	A	G	19.7995
Effector Memory CD4+ T cell %CD4+ T cell	1.66001e-06	3427	-1.26	0.2626	rs114174358	T	C	23.0225
Effector Memory CD4+ T cell %CD4+ T cell	1.66598e-06	3427	0.2057	0.04288	rs9267484	T	A	23.0122
Effector Memory CD4+ T cell %CD4+ T cell	2.434e-06	3427	0.2059	0.04362	rs35900954	A	G	22.2813
Effector Memory CD4+ T cell %CD4+ T cell	3.34804e-10	3427	0.2111	0.03351	rs4959028	G	A	39.6851
Effector Memory CD4+ T cell %CD4+ T cell	5.03199e-08	3427	-0.2094	0.03833	rs9269702	A	G	29.8453
Effector Memory CD4+ T cell %CD4+ T cell	4.17802e-06	3427	-0.3626	0.07866	rs7798224	C	G	21.2495
Effector Memory CD4+ T cell %CD4+ T cell	2.88098e-06	3427	0.1143	0.02439	rs28844071	A	C	21.9618
Effector Memory CD4+ T cell %CD4+ T cell	1.84098e-06	3427	0.155	0.03244	rs439782	A	G	22.8298
Effector Memory CD4+ T cell %CD4+ T cell	8.94705e-06	3427	-0.2986	0.06713	rs72858657	C	T	19.7855
Effector Memory CD4+ T cell %CD4+ T cell	7.31307e-06	3427	0.1904	0.04239	rs79505492	G	A	20.1747
Effector Memory CD4+ T cell %CD4+ T cell	3.93097e-07	3427	0.1986	0.03908	rs73060045	G	A	25.8255
Effector Memory CD4+ T cell %CD4+ T cell	7.09104e-06	3427	0.1371	0.03048	rs113498448	G	T	20.2323
Effector Memory CD4+ T cell %CD4+ T cell	5.32905e-06	3427	0.1226	0.0269	rs12428126	G	A	20.7719
Effector Memory CD4+ T cell %CD4+ T cell	2.44101e-06	3427	0.159	0.03367	rs72744142	A	G	22.3002
Effector Memory CD4+ T cell %CD4+ T cell	7.53304e-06	3427	-0.6925	0.1544	rs183743052	T	C	20.1162
Effector Memory CD4+ T cell %CD4+ T cell	1.735e-06	3427	0.1903	0.03972	rs157386	A	G	22.954
Effector Memory CD4+ T cell %CD4+ T cell	4.05602e-06	3427	1.402	0.3037	rs75010615	T	C	21.3111
Effector Memory CD4+ T cell %CD4+ T cell	6.49397e-06	3427	-0.2896	0.06413	rs79538978	C	T	20.3927
Effector Memory CD4+ T cell %CD4+ T cell	6.17903e-06	3427	0.3026	0.06684	rs12607959	G	C	20.4958
Effector Memory CD4+ T cell %CD4+ T cell	1.38e-06	3427	-0.1192	0.02465	rs6046769	G	A	23.384
Effector Memory CD4+ T cell %T cell	1.49101e-06	3427	-0.4079	0.08462	rs114825362	C	G	23.236
Effector Memory CD4+ T cell %T cell	1.02301e-10	3427	-1.711	0.2639	rs146620586	T	G	42.036
Effector Memory CD4+ T cell %T cell	4.33102e-07	3427	-0.8849	0.1748	rs11579717	A	G	25.6275
Effector Memory CD4+ T cell %T cell	1.86999e-06	3427	0.2599	0.05442	rs80060305	A	G	22.8084
Effector Memory CD4+ T cell %T cell	3.79402e-06	3427	0.1158	0.025	rs58905133	G	A	21.4554
Effector Memory CD4+ T cell %T cell	8.18898e-09	3427	0.2134	0.03693	rs113243185	C	G	33.3911
Effector Memory CD4+ T cell %T cell	1.547e-08	3427	0.2376	0.0419	rs9267484	T	A	32.1562
Effector Memory CD4+ T cell %T cell	9.3901e-06	3427	-0.2505	0.05645	rs113642164	T	C	19.6919
Effector Memory CD4+ T cell %T cell	2.95393e-12	3427	-0.2368	0.0338	rs9271536	T	A	49.0829
Effector Memory CD4+ T cell %T cell	3.75604e-06	3427	-0.1537	0.03319	rs3131014	A	G	21.4454
Effector Memory CD4+ T cell %T cell	7.22703e-06	3427	-0.1158	0.02576	rs2500513	G	A	20.2081
Effector Memory CD4+ T cell %T cell	1.80701e-06	3427	-0.6696	0.14	rs11770479	C	T	22.8757
Effector Memory CD4+ T cell %T cell	1.617e-06	3427	-0.3674	0.07647	rs7464374	A	G	23.0832
Effector Memory CD4+ T cell %T cell	1.21599e-07	3427	0.1688	0.03184	rs387663	A	G	28.106
Effector Memory CD4+ T cell %T cell	4.32803e-06	3427	-0.3023	0.06568	rs72858657	C	T	21.1841
Effector Memory CD4+ T cell %T cell	1.25701e-08	3427	-0.1686	0.02956	rs2981595	A	G	32.5317
Effector Memory CD4+ T cell %T cell	2.91702e-06	3427	-0.1726	0.03685	rs73189225	A	G	21.9385
Effector Memory CD4+ T cell %T cell	3.125e-06	3427	0.1787	0.03826	rs73060045	G	A	21.8152
Effector Memory CD4+ T cell %T cell	9.22593e-07	3427	-0.1206	0.02453	rs2606175	T	A	24.1713
Effector Memory CD4+ T cell %T cell	3.15697e-06	3427	0.2964	0.06349	rs17776339	A	T	21.7944
Effector Memory CD4+ T cell %T cell	6.22802e-07	3427	-0.7539	0.151	rs183743052	T	C	24.9272
Effector Memory CD4+ T cell %T cell	7.56502e-06	3427	0.2933	0.06541	rs12607959	G	C	20.1065
Effector Memory CD4+ T cell %T cell	5.021e-06	3427	-0.1114	0.02438	rs6132693	T	G	20.8787
Terminally Differentiated CD4+ T cell Absolute Count	7.171e-07	3395	1.029	0.2071	rs114780135	C	T	24.6871
Terminally Differentiated CD4+ T cell Absolute Count	1.22301e-10	3395	0.183	0.02834	rs12712610	G	A	41.6968
Terminally Differentiated CD4+ T cell Absolute Count	6.50804e-06	3395	-0.2177	0.04821	rs13096849	G	T	20.3912
Terminally Differentiated CD4+ T cell Absolute Count	4.08197e-06	3395	0.2448	0.05306	rs116761394	T	C	21.2857
Terminally Differentiated CD4+ T cell Absolute Count	6.04895e-06	3395	0.1696	0.03743	rs62323288	G	A	20.5311
Terminally Differentiated CD4+ T cell Absolute Count	9.87598e-06	3395	-0.4751	0.1073	rs143706635	G	A	19.6052
Terminally Differentiated CD4+ T cell Absolute Count	2.84099e-06	3395	0.1576	0.0336	rs9269202	C	T	22.0006
Terminally Differentiated CD4+ T cell Absolute Count	2.256e-09	3395	-0.1866	0.03113	rs9271537	T	C	35.9306
Terminally Differentiated CD4+ T cell Absolute Count	2.41702e-07	3395	-0.2777	0.05366	rs3105008	T	C	26.7825
Terminally Differentiated CD4+ T cell Absolute Count	7.36004e-06	3395	0.236	0.05256	rs71497247	G	C	20.1611
Terminally Differentiated CD4+ T cell Absolute Count	1.76202e-06	3395	-0.7224	0.1509	rs79700278	C	T	22.918
Terminally Differentiated CD4+ T cell Absolute Count	3.359e-06	3395	-0.1207	0.02593	rs1304374	A	G	21.6675
Terminally Differentiated CD4+ T cell %CD4+ T cell	7.51208e-06	3427	0.1129	0.02516	rs28832396	T	C	20.1357
Terminally Differentiated CD4+ T cell %CD4+ T cell	3.64603e-08	3427	1.234	0.2235	rs113435341	G	A	30.4842
Terminally Differentiated CD4+ T cell %CD4+ T cell	6.30696e-06	3427	0.1133	0.02505	rs597606	T	C	20.4571
Terminally Differentiated CD4+ T cell %CD4+ T cell	7.36004e-07	3427	0.1478	0.02979	rs1897327	C	T	24.6155
Terminally Differentiated CD4+ T cell %CD4+ T cell	4.89215e-13	3427	0.2065	0.02846	rs13024840	A	T	52.6466
Terminally Differentiated CD4+ T cell %CD4+ T cell	9.96598e-06	3427	-0.1246	0.02816	rs4674422	C	T	19.5781
Terminally Differentiated CD4+ T cell %CD4+ T cell	5.43e-06	3427	0.2331	0.05118	rs116761394	T	C	20.7436
Terminally Differentiated CD4+ T cell %CD4+ T cell	2.12002e-06	3427	-0.1797	0.03783	rs497623	C	T	22.5644
Terminally Differentiated CD4+ T cell %CD4+ T cell	1.37199e-10	3427	0.307	0.04769	rs62400929	G	A	41.4402
Terminally Differentiated CD4+ T cell %CD4+ T cell	2.79402e-06	3427	0.2256	0.04806	rs9501598	G	A	22.0349
Terminally Differentiated CD4+ T cell %CD4+ T cell	2.87607e-14	3427	0.2773	0.03632	rs113243185	C	G	58.2919
Terminally Differentiated CD4+ T cell %CD4+ T cell	6.05606e-08	3427	0.2124	0.03911	rs9501107	T	G	29.494
Terminally Differentiated CD4+ T cell %CD4+ T cell	7.9378e-17	3427	-0.2806	0.03351	rs9271536	T	A	70.1175
Terminally Differentiated CD4+ T cell %CD4+ T cell	7.53494e-06	3427	0.1528	0.03406	rs1184536	A	G	20.126
Terminally Differentiated CD4+ T cell %CD4+ T cell	2.04099e-06	3427	-0.2868	0.06028	rs7075830	C	G	22.6366
Terminally Differentiated CD4+ T cell %CD4+ T cell	1.13501e-06	3427	-0.1252	0.02568	rs10750395	A	G	23.7694
Terminally Differentiated CD4+ T cell %CD4+ T cell	4.10601e-06	3427	-0.3911	0.08478	rs34977393	C	G	21.2808
Terminally Differentiated CD4+ T cell %CD4+ T cell	7.79992e-06	3427	-0.6334	0.1415	rs191878389	C	T	20.0375
Terminally Differentiated CD4+ T cell %CD4+ T cell	5.01003e-06	3427	-0.7003	0.1532	rs140464654	G	A	20.8954
Terminally Differentiated CD4+ T cell %CD4+ T cell	5.45796e-06	3427	0.113	0.02482	rs7131851	G	A	20.7278
Terminally Differentiated CD4+ T cell %CD4+ T cell	8.19993e-06	3427	0.1181	0.02645	rs12148245	T	C	19.9365
Terminally Differentiated CD4+ T cell %CD4+ T cell	2.36401e-06	3427	-0.1281	0.0271	rs4778983	C	T	22.3439
Terminally Differentiated CD4+ T cell %CD4+ T cell	4.44099e-06	3427	-0.8285	0.1802	rs140178705	A	G	21.1386
Terminally Differentiated CD4+ T cell %T cell	9.12599e-06	3427	0.1111	0.02499	rs28832396	T	C	19.7649
Terminally Differentiated CD4+ T cell %T cell	9.5159e-09	3427	1.299	0.2259	rs17583875	A	G	33.0663
Terminally Differentiated CD4+ T cell %T cell	7.49307e-06	3427	0.1718	0.0383	rs114171033	C	G	20.121
Terminally Differentiated CD4+ T cell %T cell	2.62301e-06	3427	-0.2037	0.04328	rs55633297	G	A	22.1517
Terminally Differentiated CD4+ T cell %T cell	1.087e-06	3427	0.1445	0.02959	rs1897327	C	T	23.8477
Terminally Differentiated CD4+ T cell %T cell	1.17001e-06	3427	0.1924	0.03952	rs1509520	T	G	23.7015
Terminally Differentiated CD4+ T cell %T cell	5.22878e-13	3427	0.2049	0.02827	rs13024840	A	T	52.533
Terminally Differentiated CD4+ T cell %T cell	7.34294e-06	3427	-0.124	0.02761	rs6766978	G	A	20.1702
Terminally Differentiated CD4+ T cell %T cell	2.41402e-06	3427	-2.989	0.6329	rs143346058	G	C	22.3039
Terminally Differentiated CD4+ T cell %T cell	3.83804e-06	3427	-0.1813	0.03918	rs140596675	A	G	21.4125
Terminally Differentiated CD4+ T cell %T cell	3.30065e-18	3427	-0.291	0.03325	rs9271536	T	A	76.5954
Terminally Differentiated CD4+ T cell %T cell	3.27793e-15	3427	0.2854	0.03605	rs113243185	C	G	62.6754
Terminally Differentiated CD4+ T cell %T cell	4.41001e-07	3427	0.2415	0.04772	rs9501598	G	A	25.6114
Terminally Differentiated CD4+ T cell %T cell	2.55094e-11	3427	0.3169	0.04734	rs62400929	G	A	44.8113
Terminally Differentiated CD4+ T cell %T cell	1.996e-08	3427	0.2185	0.03884	rs9501107	T	G	31.6479
Terminally Differentiated CD4+ T cell %T cell	9.60993e-06	3427	-2.17	0.4896	rs113667295	C	G	19.6443
Terminally Differentiated CD4+ T cell %T cell	1.38299e-06	3427	-0.2895	0.05987	rs7075830	C	G	23.3818
Terminally Differentiated CD4+ T cell %T cell	6.188e-07	3427	-0.1274	0.02551	rs10750395	A	G	24.9412
Terminally Differentiated CD4+ T cell %T cell	8.86401e-06	3427	0.1097	0.02466	rs7131851	G	A	19.7891
Terminally Differentiated CD4+ T cell %T cell	4.76003e-06	3427	-0.6438	0.1405	rs191878389	C	T	20.9966
Terminally Differentiated CD4+ T cell %T cell	7.00197e-06	3427	-1.199	0.2664	rs140239764	A	C	20.2568
Terminally Differentiated CD4+ T cell %T cell	8.71806e-06	3427	-0.6778	0.1522	rs140464654	G	A	19.8323
Terminally Differentiated CD4+ T cell %T cell	8.03397e-06	3427	-0.1817	0.04064	rs74385090	T	A	19.9895
Terminally Differentiated CD4+ T cell %T cell	6.23893e-06	3427	0.1189	0.02627	rs12148245	T	C	20.4854
Terminally Differentiated CD4+ T cell %T cell	5.53503e-06	3427	-0.1225	0.02692	rs4778983	C	T	20.7072
Terminally Differentiated CD4+ T cell %T cell	5.16702e-06	3427	0.1209	0.02648	rs3786686	A	G	20.8457
Terminally Differentiated CD4+ T cell %T cell	5.27497e-06	3427	-0.1132	0.02483	rs1304372	A	G	20.7845
Central Memory CD8+ T cell Absolute Count	7.48704e-09	3395	-1.226	0.2117	rs113435341	G	A	33.5382
Central Memory CD8+ T cell Absolute Count	9.08699e-06	3395	1.152	0.2593	rs78746216	A	T	19.7379
Central Memory CD8+ T cell Absolute Count	2.776e-06	3395	1.095	0.2333	rs138265071	C	A	22.0292
Central Memory CD8+ T cell Absolute Count	4.22795e-07	3395	-0.2957	0.05835	rs78389248	A	G	25.6815
Central Memory CD8+ T cell Absolute Count	8.18408e-06	3395	-0.1856	0.04155	rs116293582	C	T	19.9533
Central Memory CD8+ T cell Absolute Count	1.84302e-06	3395	-0.2907	0.06085	rs78805150	A	T	22.8228
Central Memory CD8+ T cell Absolute Count	5.38704e-06	3395	-0.1264	0.02775	rs7723922	T	C	20.7476
Central Memory CD8+ T cell Absolute Count	6.80801e-07	3395	-0.227	0.04561	rs80120480	A	C	24.7703
Central Memory CD8+ T cell Absolute Count	3.15697e-06	3395	0.1417	0.03035	rs57031530	T	C	21.7983
Central Memory CD8+ T cell Absolute Count	7.45796e-06	3395	0.2082	0.04639	rs59128750	A	C	20.1425
Central Memory CD8+ T cell Absolute Count	6.19598e-06	3395	0.4974	0.1099	rs142789041	G	A	20.4841
Central Memory CD8+ T cell Absolute Count	2.74998e-06	3395	0.361	0.07686	rs149060712	G	A	22.0604
Central Memory CD8+ T cell Absolute Count	7.00003e-06	3395	-0.1712	0.03804	rs13290078	A	G	20.2547
Central Memory CD8+ T cell Absolute Count	5.44603e-06	3395	-0.5185	0.1138	rs73377526	T	G	20.7593
Central Memory CD8+ T cell Absolute Count	6.95793e-06	3395	-0.1806	0.04012	rs71467473	A	G	20.2635
Central Memory CD8+ T cell Absolute Count	5.73997e-06	3395	0.2214	0.04873	rs4565951	T	C	20.6425
Central Memory CD8+ T cell Absolute Count	6.74295e-06	3395	0.2903	0.06439	rs118038203	T	C	20.3262
Central Memory CD8+ T cell Absolute Count	2.848e-06	3395	-0.1945	0.04148	rs12149562	C	T	21.9868
Central Memory CD8+ T cell Absolute Count	2.467e-07	3395	-0.2599	0.05027	rs78160658	T	C	26.7297
Central Memory CD8+ T cell Absolute Count	5.719e-07	3395	-0.1186	0.02366	rs62047982	T	C	25.127
Central Memory CD8+ T cell Absolute Count	1.109e-06	3395	-0.2046	0.04192	rs9924010	A	G	23.8215
Central Memory CD8+ T cell Absolute Count	6.89303e-06	3395	0.2465	0.05473	rs117534688	T	C	20.2854
Central Memory CD8+ T cell Absolute Count	8.01309e-06	3395	0.1104	0.02469	rs8079667	C	T	19.9938
Central Memory CD8+ T cell Absolute Count	9.82404e-06	3395	0.2259	0.05102	rs3179285	T	G	19.6043
Central Memory CD8+ T cell Absolute Count	5.24397e-06	3395	0.3118	0.06835	rs143819377	G	A	20.8101
Central Memory CD8+ T cell Absolute Count	2.68999e-06	3395	-0.1168	0.02485	rs6073949	A	G	22.0919
Central Memory CD8+ T cell Absolute Count	1.196e-06	3395	0.2852	0.05861	rs61735519	C	G	23.6786
Central Memory CD8+ T cell %CD8+ T cell	1.91801e-06	3427	-0.3646	0.07643	rs74559159	A	G	22.7565
Central Memory CD8+ T cell %CD8+ T cell	4.94504e-06	3427	-1.186	0.2593	rs541367304	A	G	20.9201
Central Memory CD8+ T cell %CD8+ T cell	3.176e-07	3427	0.4829	0.09427	rs75518360	T	C	26.2402
Central Memory CD8+ T cell %CD8+ T cell	5.48997e-07	3427	-0.16	0.03188	rs55699240	C	G	25.1886
Central Memory CD8+ T cell %CD8+ T cell	8.97098e-06	3427	-0.1755	0.03947	rs11887842	T	C	19.7706
Central Memory CD8+ T cell %CD8+ T cell	4.13e-06	3427	-0.1373	0.02976	rs67145759	G	A	21.2851
Central Memory CD8+ T cell %CD8+ T cell	2.79698e-06	3427	0.3128	0.06665	rs183732116	A	G	22.0259
Central Memory CD8+ T cell %CD8+ T cell	9.71404e-06	3427	0.2568	0.05797	rs35121986	C	T	19.6238
Central Memory CD8+ T cell %CD8+ T cell	1.42498e-06	3427	0.4004	0.0829	rs116515477	G	A	23.3281
Central Memory CD8+ T cell %CD8+ T cell	4.67401e-06	3427	-0.1351	0.02946	rs66550246	G	A	21.0303
Central Memory CD8+ T cell %CD8+ T cell	8.43995e-06	3427	0.248	0.05561	rs16881729	T	C	19.8883
Central Memory CD8+ T cell %CD8+ T cell	7.03493e-06	3427	-0.1854	0.04119	rs10035567	A	T	20.2598
Central Memory CD8+ T cell %CD8+ T cell	9.91791e-06	3427	0.1422	0.03213	rs16878206	G	A	19.5874
Central Memory CD8+ T cell %CD8+ T cell	4.617e-06	3427	-0.113	0.02463	rs4868220	G	A	21.0488
Central Memory CD8+ T cell %CD8+ T cell	2.02899e-06	3427	-0.1193	0.02506	rs62463257	T	C	22.6631
Central Memory CD8+ T cell %CD8+ T cell	6.84195e-07	3427	-0.1233	0.02478	rs35069110	A	G	24.7585
Central Memory CD8+ T cell %CD8+ T cell	4.27297e-06	3427	0.5813	0.1262	rs117299036	T	G	21.2169
Central Memory CD8+ T cell %CD8+ T cell	9.90011e-06	3427	-0.3202	0.07234	rs2040680	C	T	19.5923
Central Memory CD8+ T cell %CD8+ T cell	4.07202e-06	3427	-0.1456	0.03155	rs6558408	A	G	21.2973
Central Memory CD8+ T cell %CD8+ T cell	4.26796e-06	3427	0.3273	0.07107	rs78845536	G	T	21.209
Central Memory CD8+ T cell %CD8+ T cell	3.96105e-06	3427	0.5404	0.1169	rs192829014	A	G	21.3699
Central Memory CD8+ T cell %CD8+ T cell	5.19697e-06	3427	0.5202	0.114	rs116858348	G	T	20.8224
Central Memory CD8+ T cell %CD8+ T cell	8.66702e-06	3427	0.2645	0.05938	rs2123414	G	A	19.8413
Central Memory CD8+ T cell %CD8+ T cell	6.78907e-06	3427	-0.3411	0.07568	rs78719136	G	A	20.3143
Central Memory CD8+ T cell %CD8+ T cell	2.63998e-06	3427	-0.1208	0.02566	rs350280	G	A	22.1626
Central Memory CD8+ T cell %CD8+ T cell	8.97904e-07	3427	-0.1224	0.02487	rs62047982	T	C	24.2221
Central Memory CD8+ T cell %CD8+ T cell	4.76398e-06	3427	-0.1237	0.02699	rs62037700	T	G	21.0055
Central Memory CD8+ T cell %CD8+ T cell	7.00793e-06	3427	0.1176	0.02613	rs2713981	G	A	20.2552
Central Memory CD8+ T cell %CD8+ T cell	8.97202e-06	3427	0.1638	0.03683	rs4796089	C	T	19.7799
Central Memory CD8+ T cell %CD8+ T cell	7.92994e-07	3427	-0.2005	0.04054	rs2866112	C	G	24.4603
Central Memory CD8+ T cell %CD8+ T cell	2.79402e-06	3427	0.1519	0.03237	rs2840005	C	T	22.0207
Central Memory CD8+ T cell %CD8+ T cell	1.275e-06	3427	0.3458	0.07126	rs2424193	G	A	23.5482
Central Memory CD8+ T cell %CD8+ T cell	9.04191e-06	3427	-0.2959	0.06656	rs13037846	T	C	19.7635
Memory B cell %B cell	6.601e-08	3657	-0.468	0.08646	rs75766272	T	C	29.2996
Memory B cell %B cell	1.73201e-07	3657	-0.1354	0.02587	rs4658141	C	T	27.3933
Memory B cell %B cell	7.993e-06	3657	-1.002	0.224	rs149876490	T	C	20.0096
Memory B cell %B cell	6.03295e-08	3657	-0.138	0.02542	rs7412746	T	C	29.4718
Memory B cell %B cell	5.44703e-09	3657	0.3572	0.06109	rs72635970	G	T	34.1887
Memory B cell %B cell	9.69393e-06	3657	0.426	0.09616	rs116391651	A	G	19.6259
Memory B cell %B cell	4.671e-07	3657	0.2178	0.04314	rs72844588	A	G	25.4892
Memory B cell %B cell	4.11604e-06	3657	-0.1745	0.03783	rs55710170	A	G	21.2774
Memory B cell %B cell	6.30304e-06	3657	0.1306	0.02887	rs60515154	T	C	20.4641
Memory B cell %B cell	3.09899e-06	3657	-0.2768	0.05925	rs35698683	G	A	21.8251
Memory B cell %B cell	7.26993e-07	3657	-0.6233	0.1256	rs77312528	G	T	24.6272
Memory B cell %B cell	2.13e-07	3657	-0.1351	0.02599	rs895377	A	G	27.0208
Memory B cell %B cell	2.43703e-06	3657	0.1701	0.03602	rs690488	A	C	22.3008
Memory B cell %B cell	8.60994e-07	3657	0.9926	0.2014	rs115405874	G	A	24.2901
Memory B cell %B cell	1.28301e-06	3657	0.1256	0.0259	rs62398379	C	T	23.5169
Memory B cell %B cell	4.79899e-06	3657	-0.1488	0.03249	rs9270558	A	G	20.9752
Memory B cell %B cell	2.74998e-07	3657	0.3141	0.06101	rs9492229	C	T	26.5054
Memory B cell %B cell	7.96196e-06	3657	0.115	0.02571	rs633090	T	A	20.0074
Memory B cell %B cell	8.96396e-06	3657	-0.4176	0.09392	rs140191306	T	C	19.7699
Memory B cell %B cell	1.48898e-06	3657	-1.082	0.2244	rs145123647	T	C	23.2492
Memory B cell %B cell	6.93202e-06	3657	-0.1775	0.03942	rs10750504	A	C	20.2751
Memory B cell %B cell	6.71506e-06	3657	0.1294	0.0287	rs61896866	A	G	20.3285
Memory B cell %B cell	3.63203e-06	3657	-0.4739	0.1022	rs112570989	T	C	21.5016
Memory B cell %B cell	1.754e-06	3657	0.3691	0.07708	rs9584780	C	T	22.93
Memory B cell %B cell	1.14301e-06	3657	0.4292	0.08807	rs76477280	G	A	23.75
Memory B cell %B cell	2.26199e-08	3657	0.2839	0.05066	rs116844769	A	G	31.4051
Memory B cell %B cell	2.73401e-06	3657	0.2733	0.05819	rs77762131	C	G	22.0588
Memory B cell %B cell	6.44896e-06	3657	0.4209	0.09317	rs72914692	A	G	20.4082
Memory B cell %B cell	8.72509e-06	3657	0.1104	0.02479	rs329966	G	A	19.8328
Central Memory CD8+ T cell %T cell	2.84302e-07	3427	-1.307	0.2542	rs541367304	A	G	26.4363
Central Memory CD8+ T cell %T cell	1.28499e-06	3427	-0.1296	0.02672	rs10865142	C	T	23.5254
Central Memory CD8+ T cell %T cell	7.85507e-06	3427	0.3907	0.08729	rs76516141	T	C	20.0335
Central Memory CD8+ T cell %T cell	5.73495e-06	3427	0.1865	0.04105	rs4702732	G	A	20.641
Central Memory CD8+ T cell %T cell	4.84998e-06	3427	0.1577	0.03445	rs78708224	C	T	20.9549
Central Memory CD8+ T cell %T cell	8.94396e-06	3427	-0.191	0.04295	rs117410040	G	A	19.7761
Central Memory CD8+ T cell %T cell	4.27996e-06	3427	0.5711	0.124	rs117299036	T	G	21.212
Central Memory CD8+ T cell %T cell	1.68601e-06	3427	-0.117	0.0244	rs35069110	A	G	22.9928
Central Memory CD8+ T cell %T cell	8.87994e-06	3427	-0.109	0.0245	rs7819099	G	A	19.7934
Central Memory CD8+ T cell %T cell	6.96594e-06	3427	0.3586	0.07965	rs149060712	G	A	20.2698
Central Memory CD8+ T cell %T cell	2.391e-06	3427	-0.2129	0.04505	rs75442393	A	C	22.3338
Central Memory CD8+ T cell %T cell	7.20294e-06	3427	0.2977	0.06623	rs192459369	G	T	20.2045
Central Memory CD8+ T cell %T cell	9.63896e-06	3427	-0.1558	0.03515	rs10868399	G	A	19.6465
Central Memory CD8+ T cell %T cell	9.77597e-06	3427	0.3679	0.08308	rs75837226	T	C	19.6095
Central Memory CD8+ T cell %T cell	7.11902e-06	3427	-0.1405	0.03125	rs59708244	A	G	20.214
Central Memory CD8+ T cell %T cell	8.492e-06	3427	0.1247	0.02797	rs8003606	T	G	19.8769
Central Memory CD8+ T cell %T cell	9.41499e-06	3427	0.4428	0.09979	rs139325044	A	G	19.6898
Central Memory CD8+ T cell %T cell	6.67498e-06	3427	-0.1586	0.03517	rs56392104	A	G	20.3358
Central Memory CD8+ T cell %T cell	9.31301e-07	3427	-0.1242	0.02527	rs173262	T	C	24.1564
Central Memory CD8+ T cell %T cell	1.68702e-06	3427	-0.1238	0.02581	rs140690408	T	C	23.0073
Central Memory CD8+ T cell %T cell	6.047e-06	3427	0.2929	0.06464	rs34353535	A	G	20.5322
Central Memory CD8+ T cell %T cell	1.376e-06	3427	0.292	0.06037	rs61735519	C	G	23.395
Naive CD8+ T cell Absolute Count	2.63003e-06	3395	-0.1096	0.02328	rs2629830	G	C	22.1644
Naive CD8+ T cell Absolute Count	1.62301e-06	3395	-2.234	0.465	rs116590755	T	G	23.0813
Naive CD8+ T cell Absolute Count	8.90902e-06	3395	-0.1736	0.03903	rs73926977	G	A	19.7835
Naive CD8+ T cell Absolute Count	1.277e-06	3395	0.1859	0.03831	rs78908164	T	G	23.5469
Naive CD8+ T cell Absolute Count	4.39602e-06	3395	-0.1229	0.02671	rs10178070	C	T	21.1717
Naive CD8+ T cell Absolute Count	5.165e-08	3395	-11.47	2.101	rs143809235	G	T	29.804
Naive CD8+ T cell Absolute Count	1.69001e-06	3395	-0.08848	0.01845	rs79752907	T	C	22.9984
Naive CD8+ T cell Absolute Count	1.85601e-08	3395	0.1004	0.0178	rs4849134	G	A	31.8147
Naive CD8+ T cell Absolute Count	1.62002e-06	3395	0.7465	0.1554	rs79777035	C	T	23.0758
Naive CD8+ T cell Absolute Count	9.81409e-06	3395	0.4005	0.09045	rs140786980	C	A	19.606
Naive CD8+ T cell Absolute Count	3.61302e-06	3395	0.435	0.09374	rs11735841	A	G	21.5342
Naive CD8+ T cell Absolute Count	9.75192e-06	3395	-0.08275	0.01868	rs11931315	C	T	19.6238
Naive CD8+ T cell Absolute Count	8.73695e-07	3395	0.1395	0.02832	rs28465400	T	C	24.264
Naive CD8+ T cell Absolute Count	4.32504e-10	3395	0.2077	0.03317	rs72851020	T	C	39.2087
Naive CD8+ T cell Absolute Count	9.56996e-06	3395	0.1479	0.03336	rs1374984	A	G	19.6555
Naive CD8+ T cell Absolute Count	7.01407e-06	3395	-0.1216	0.02701	rs72826622	T	C	20.2683
Naive CD8+ T cell Absolute Count	4.00101e-06	3395	-0.08657	0.01874	rs1150829	T	C	21.3401
Naive CD8+ T cell Absolute Count	1.71498e-07	3395	-0.1563	0.02983	rs2853995	C	T	27.4544
Naive CD8+ T cell Absolute Count	2.90102e-06	3395	0.1409	0.03006	rs12555210	G	A	21.9707
Naive CD8+ T cell Absolute Count	2.13e-06	3395	0.1387	0.02921	rs12420840	G	A	22.5471
Naive CD8+ T cell Absolute Count	7.24903e-06	3395	-0.07849	0.01747	rs10783874	C	G	20.1857
Naive CD8+ T cell Absolute Count	4.77903e-06	3395	0.303	0.06613	rs34099171	T	A	20.9937
Naive CD8+ T cell Absolute Count	4.83404e-07	3395	0.2391	0.04742	rs113911480	G	T	25.4235
Naive CD8+ T cell Absolute Count	9.56996e-07	3395	-0.1058	0.02156	rs17685199	C	A	24.081
Naive CD8+ T cell Absolute Count	5.90201e-06	3395	0.1089	0.02399	rs28678122	C	A	20.6061
Naive CD8+ T cell Absolute Count	3.60296e-07	3395	-0.116	0.02274	rs11652705	G	A	26.0217
Naive CD8+ T cell Absolute Count	2.93103e-06	3395	0.1577	0.03367	rs62065924	A	T	21.937
Naive CD8+ T cell Absolute Count	9.07298e-06	3395	1.618	0.3641	rs143416600	A	G	19.7477
Naive CD8+ T cell Absolute Count	4.13704e-07	3395	-0.2553	0.05033	rs62229789	T	C	25.7305
Naive CD8+ T cell Absolute Count	1.45399e-06	3395	-2.447	0.507	rs117120215	G	C	23.2944
Naive CD8+ T cell %CD8+ T cell	4.61902e-06	3427	0.2183	0.04757	rs4658869	C	G	21.0592
Naive CD8+ T cell %CD8+ T cell	2.115e-07	3427	-0.1251	0.02406	rs2629824	G	A	27.0348
Naive CD8+ T cell %CD8+ T cell	2.174e-06	3427	-0.5394	0.1137	rs150213926	G	C	22.5061
Naive CD8+ T cell %CD8+ T cell	7.88098e-08	3427	-12.2	2.267	rs143809235	G	T	28.9612
Naive CD8+ T cell %CD8+ T cell	3.98199e-07	3427	0.5039	0.0992	rs76668354	G	C	25.8027
Naive CD8+ T cell %CD8+ T cell	8.57294e-07	3427	0.09386	0.01904	rs1533299	T	C	24.3012
Naive CD8+ T cell %CD8+ T cell	1.38099e-06	3427	3.437	0.7107	rs142772175	T	C	23.3876
Naive CD8+ T cell %CD8+ T cell	4.56405e-08	3427	-0.1062	0.01937	rs1064086	A	G	30.0601
Naive CD8+ T cell %CD8+ T cell	8.23398e-06	3427	-0.1394	0.03121	rs12631411	C	G	19.9498
Naive CD8+ T cell %CD8+ T cell	8.55008e-06	3427	1.648	0.3696	rs116495677	T	C	19.8816
Naive CD8+ T cell %CD8+ T cell	9.06609e-06	3427	1.36	0.3061	rs149655274	T	C	19.7402
Naive CD8+ T cell %CD8+ T cell	7.05505e-06	3427	-0.0871	0.01936	rs4862490	C	G	20.2407
Naive CD8+ T cell %CD8+ T cell	6.34001e-07	3427	1.382	0.2769	rs13359589	T	C	24.9098
Naive CD8+ T cell %CD8+ T cell	3.70604e-06	3427	2.318	0.5001	rs72811823	A	G	21.4839
Naive CD8+ T cell %CD8+ T cell	5.15395e-06	3427	0.3912	0.08568	rs76508332	T	C	20.8468
Naive CD8+ T cell %CD8+ T cell	2.68398e-06	3427	0.1093	0.02325	rs114559146	C	G	22.1001
Naive CD8+ T cell %CD8+ T cell	4.30497e-07	3427	-0.1204	0.02377	rs9260902	C	T	25.6563
Naive CD8+ T cell %CD8+ T cell	2.67898e-06	3427	-0.1443	0.03069	rs9792050	T	G	22.1075
Naive CD8+ T cell %CD8+ T cell	3.52103e-06	3427	0.1693	0.03644	rs117111088	T	C	21.5853
Naive CD8+ T cell %CD8+ T cell	8.97697e-06	3427	1.367	0.3075	rs141596789	C	G	19.7627
Naive CD8+ T cell %CD8+ T cell	7.27394e-06	3427	-0.2144	0.04773	rs13253487	G	A	20.1775
Naive CD8+ T cell %CD8+ T cell	9.38404e-06	3427	1.964	0.4426	rs77779289	G	T	19.6907
Naive CD8+ T cell %CD8+ T cell	5.41701e-06	3427	0.3549	0.07792	rs62572630	A	G	20.745
Naive CD8+ T cell %CD8+ T cell	4.24102e-06	3427	0.5275	0.1145	rs185397210	T	C	21.2243
Naive CD8+ T cell %CD8+ T cell	8.66204e-06	3427	0.1571	0.03526	rs72757070	T	A	19.8512
Naive CD8+ T cell %CD8+ T cell	6.71707e-06	3427	-0.2178	0.04829	rs77986171	A	G	20.3424
Naive CD8+ T cell %CD8+ T cell	1.35201e-06	3427	2.033	0.42	rs78038265	G	A	23.4302
Naive CD8+ T cell %CD8+ T cell	7.27093e-06	3427	-0.5805	0.1292	rs7981825	A	G	20.1874
Naive CD8+ T cell %CD8+ T cell	4.64098e-06	3427	0.1098	0.02393	rs9577271	G	A	21.0533
Naive CD8+ T cell %CD8+ T cell	4.74602e-06	3427	0.08333	0.01818	rs1879612	C	T	21.0095
Naive CD8+ T cell %CD8+ T cell	8.46292e-06	3427	-0.08846	0.01983	rs8057009	G	T	19.8998
Naive CD8+ T cell %CD8+ T cell	6.75694e-06	3427	0.1436	0.03185	rs205358	T	C	20.3278
Naive CD8+ T cell %CD8+ T cell	6.11097e-06	3427	2.18	0.4814	rs181235482	T	A	20.5069
Naive CD8+ T cell %CD8+ T cell	1.486e-06	3427	-0.09626	0.01996	rs5011724	C	T	23.2579
Naive CD8+ T cell %CD8+ T cell	4.34901e-06	3427	0.1025	0.02227	rs8067835	G	A	21.184
Naive CD8+ T cell %CD8+ T cell	3.65898e-06	3427	0.4915	0.106	rs143788880	A	G	21.4998
Naive CD8+ T cell %CD8+ T cell	9.89692e-06	3427	2.976	0.6725	rs34001747	G	C	19.5831
Naive CD8+ T cell %CD8+ T cell	3.58204e-06	3427	-0.09028	0.01945	rs275837	A	C	21.5449
Naive CD8+ T cell %CD8+ T cell	8.92997e-06	3427	1.268	0.2851	rs139415527	G	A	19.7808
Naive CD8+ T cell %CD8+ T cell	3.62502e-06	3427	0.3428	0.07388	rs118003243	C	T	21.5292
Naive CD8+ T cell %T cell	4.70598e-06	3427	0.07817	0.01705	rs13386443	G	A	21.0199
Naive CD8+ T cell %T cell	5.87895e-09	3427	-12.04	2.063	rs143809235	G	T	34.0608
Naive CD8+ T cell %T cell	2.66299e-08	3427	0.1206	0.02163	rs10183338	T	G	31.0872
Naive CD8+ T cell %T cell	3.67096e-07	3427	-0.08993	0.01765	rs1064086	A	G	25.9609
Naive CD8+ T cell %T cell	1.09901e-06	3427	-2.257	0.4624	rs116590755	T	G	23.8247
Naive CD8+ T cell %T cell	2.97399e-07	3427	-0.1199	0.02335	rs6833962	T	C	26.3672
Naive CD8+ T cell %T cell	4.348e-06	3427	0.1374	0.02986	rs10474365	T	C	21.1736
Naive CD8+ T cell %T cell	1.60801e-06	3427	-0.1427	0.02969	rs73404248	A	G	23.1008
Naive CD8+ T cell %T cell	1.137e-06	3427	-1.192	0.2444	rs114581570	G	A	23.7876
Naive CD8+ T cell %T cell	2.713e-09	3427	0.3952	0.06626	rs116562707	G	A	35.5739
Naive CD8+ T cell %T cell	9.76607e-06	3427	0.1946	0.04393	rs145607970	A	C	19.6229
Naive CD8+ T cell %T cell	1.118e-07	3427	1.487	0.2796	rs141596789	C	G	28.2844
Naive CD8+ T cell %T cell	2.83302e-06	3427	0.0837	0.01785	rs8180936	T	C	21.9874
Naive CD8+ T cell %T cell	2.80201e-06	3427	0.244	0.052	rs75368383	C	T	22.0178
Naive CD8+ T cell %T cell	1.98198e-07	3427	0.1558	0.0299	rs12555210	G	A	27.1514
Naive CD8+ T cell %T cell	6.43295e-06	3427	0.1151	0.02546	rs72815242	A	G	20.4378
Naive CD8+ T cell %T cell	6.63804e-06	3427	-0.07929	0.01757	rs656841	G	C	20.3654
Naive CD8+ T cell %T cell	4.75905e-06	3427	-0.1128	0.02462	rs4764066	C	T	20.9914
Naive CD8+ T cell %T cell	7.13493e-06	3427	-0.529	0.1177	rs7981825	A	G	20.2003
Naive CD8+ T cell %T cell	3.41704e-06	3427	0.09414	0.02024	rs11843149	C	T	21.6335
Naive CD8+ T cell %T cell	2.55399e-06	3427	1.124	0.2385	rs17767232	A	G	22.2104
Naive CD8+ T cell %T cell	6.72404e-06	3427	0.1964	0.04355	rs73328313	T	G	20.3379
Naive CD8+ T cell %T cell	2.92503e-06	3427	-0.1005	0.02146	rs17685199	C	A	21.9317
Naive CD8+ T cell %T cell	1.78999e-06	3427	0.1191	0.02489	rs112725843	T	C	22.8967
Naive CD8+ T cell %T cell	1.15601e-07	3427	-0.1202	0.02264	rs11652705	G	A	28.1875
Naive CD8+ T cell %T cell	5.54294e-06	3427	0.4392	0.09652	rs143788880	A	G	20.7057
Naive CD8+ T cell %T cell	4.394e-06	3427	0.09839	0.02139	rs34742163	C	G	21.1583
Naive CD8+ T cell %T cell	1.60498e-07	3427	0.1064	0.02026	rs8067835	G	A	27.5806
Naive CD8+ T cell %T cell	9.40091e-06	3427	-0.1114	0.0251	rs10411666	C	G	19.698
Naive CD8+ T cell %T cell	1.123e-06	3427	-2.438	0.4999	rs117120215	G	C	23.7849
Naive CD8+ T cell %T cell	8.59409e-07	3427	0.6951	0.141	rs116954000	A	T	24.3028
Effector Memory CD8+ T cell Absolute Count	4.25099e-06	3395	-0.1203	0.02612	rs11166573	A	G	21.2122
Effector Memory CD8+ T cell Absolute Count	1.153e-10	3395	-1.51	0.2336	rs17583875	A	G	41.7838
Effector Memory CD8+ T cell Absolute Count	9.33792e-06	3395	-2.912	0.6561	rs150956189	C	T	19.6989
Effector Memory CD8+ T cell Absolute Count	2.97399e-07	3395	-0.7049	0.1373	rs76668354	G	C	26.3581
Effector Memory CD8+ T cell Absolute Count	7.13296e-06	3395	-0.3399	0.0756	rs115083752	A	G	20.2143
Effector Memory CD8+ T cell Absolute Count	6.19398e-07	3395	0.1375	0.02754	rs58905133	G	A	24.9274
Effector Memory CD8+ T cell Absolute Count	7.78592e-06	3395	-0.3126	0.06981	rs57159407	A	C	20.0513
Effector Memory CD8+ T cell Absolute Count	2.85102e-06	3395	-0.6238	0.133	rs113985770	A	G	21.9982
Effector Memory CD8+ T cell Absolute Count	6.14695e-06	3395	-0.2651	0.05854	rs60998309	A	C	20.5076
Effector Memory CD8+ T cell Absolute Count	7.84693e-07	3395	0.1277	0.0258	rs2378966	T	C	24.4987
Effector Memory CD8+ T cell Absolute Count	4.90196e-07	3395	-0.2346	0.04655	rs13187183	C	T	25.399
Effector Memory CD8+ T cell Absolute Count	1.11401e-06	3395	0.236	0.04837	rs9382165	G	A	23.8052
Effector Memory CD8+ T cell Absolute Count	3.15399e-06	3395	-0.1435	0.03074	rs11153123	G	A	21.7919
Effector Memory CD8+ T cell Absolute Count	1.62499e-08	3395	0.1803	0.03185	rs3130685	T	C	32.0459
Effector Memory CD8+ T cell Absolute Count	3.58996e-07	3395	0.1735	0.03403	rs9268932	G	T	25.9941
Effector Memory CD8+ T cell Absolute Count	2.11101e-06	3395	0.1235	0.02599	rs593435	T	C	22.5799
Effector Memory CD8+ T cell Absolute Count	2.51102e-06	3395	0.373	0.0791	rs73195098	A	C	22.2364
Effector Memory CD8+ T cell Absolute Count	8.00092e-06	3395	0.1783	0.03986	rs77753889	A	G	20.0091
Effector Memory CD8+ T cell Absolute Count	7.29105e-06	3395	-0.1259	0.02802	rs1322060	G	C	20.189
Effector Memory CD8+ T cell Absolute Count	6.17405e-07	3395	-0.1356	0.02714	rs1183901	C	T	24.9632
Effector Memory CD8+ T cell Absolute Count	9.77192e-06	3395	0.1811	0.04088	rs75744217	T	C	19.6252
Effector Memory CD8+ T cell Absolute Count	9.97011e-06	3395	0.1852	0.04186	rs11060493	C	A	19.5742
Effector Memory CD8+ T cell Absolute Count	8.93203e-06	3395	-0.1185	0.02663	rs11080350	T	C	19.8013
Effector Memory CD8+ T cell Absolute Count	3.71099e-06	3395	0.3181	0.06864	rs143237141	A	G	21.477
Effector Memory CD8+ T cell %CD8+ T cell	3.99402e-06	3427	-0.3401	0.07363	rs60220946	T	C	21.3355
Effector Memory CD8+ T cell %CD8+ T cell	8.22508e-08	3427	-2.989	0.5562	rs150956189	C	T	28.8795
Effector Memory CD8+ T cell %CD8+ T cell	1.18801e-07	3427	-0.5996	0.113	rs34645541	A	C	28.1557
Effector Memory CD8+ T cell %CD8+ T cell	2.00101e-06	3427	-2.298	0.4826	rs150329295	A	C	22.6739
Effector Memory CD8+ T cell %CD8+ T cell	8.22792e-06	3427	0.131	0.02934	rs2629830	G	C	19.9353
Effector Memory CD8+ T cell %CD8+ T cell	1.95898e-06	3427	-0.7915	0.1661	rs116794175	C	T	22.7071
Effector Memory CD8+ T cell %CD8+ T cell	1.13789e-16	3427	-1.619	0.1943	rs17583875	A	G	69.4301
Effector Memory CD8+ T cell %CD8+ T cell	2.38891e-30	3427	-0.2549	0.02205	rs11896593	C	G	133.636
Effector Memory CD8+ T cell %CD8+ T cell	1.457e-08	3427	1.154	0.2032	rs2463509	T	C	32.2526
Effector Memory CD8+ T cell %CD8+ T cell	6.27596e-06	3427	-0.1102	0.02436	rs75196020	A	C	20.4649
Effector Memory CD8+ T cell %CD8+ T cell	9.44496e-13	3427	-0.16	0.02234	rs28578699	C	A	51.2948
Effector Memory CD8+ T cell %CD8+ T cell	5.37997e-06	3427	-0.2971	0.06519	rs10510244	C	G	20.7703
Effector Memory CD8+ T cell %CD8+ T cell	5.96101e-06	3427	-0.1193	0.02632	rs1479391	C	T	20.5451
Effector Memory CD8+ T cell %CD8+ T cell	5.09202e-07	3427	-0.2168	0.04308	rs116760504	A	C	25.326
Effector Memory CD8+ T cell %CD8+ T cell	3.29602e-06	3427	-0.1251	0.02685	rs7709566	G	T	21.7083
Effector Memory CD8+ T cell %CD8+ T cell	2.74701e-06	3427	0.3142	0.06689	rs146969910	C	T	22.0643
Effector Memory CD8+ T cell %CD8+ T cell	9.55697e-07	3427	0.3999	0.08145	rs148770451	T	C	24.1057
Effector Memory CD8+ T cell %CD8+ T cell	7.10199e-06	3427	-0.2751	0.06117	rs28629976	C	T	20.2257
Effector Memory CD8+ T cell %CD8+ T cell	4.27701e-06	3427	-0.2268	0.04926	rs7867019	T	A	21.1981
Effector Memory CD8+ T cell %CD8+ T cell	5.91003e-06	3427	0.1832	0.04037	rs7903206	T	C	20.5937
Effector Memory CD8+ T cell %CD8+ T cell	6.44896e-06	3427	0.1329	0.02941	rs17588249	T	C	20.4202
Effector Memory CD8+ T cell %CD8+ T cell	4.10299e-06	3427	-0.1156	0.02505	rs14067	G	A	21.2961
Effector Memory CD8+ T cell %CD8+ T cell	8.40892e-06	3427	-0.9345	0.2095	rs117545347	T	G	19.8971
Effector Memory CD8+ T cell %CD8+ T cell	9.58297e-06	3427	-0.675	0.1523	rs12952913	T	C	19.643
Effector Memory CD8+ T cell %CD8+ T cell	8.28896e-07	3427	0.1109	0.02246	rs4473273	C	T	24.3806
Effector Memory CD8+ T cell %T cell	7.69308e-06	3427	-0.2927	0.06532	rs141730400	T	A	20.0795
Effector Memory CD8+ T cell %T cell	1.56315e-11	3427	-1.502	0.2221	rs17583875	A	G	45.7344
Effector Memory CD8+ T cell %T cell	8.64609e-06	3427	0.3547	0.07961	rs542493	A	C	19.8512
Effector Memory CD8+ T cell %T cell	3.53403e-07	3427	-0.6669	0.1307	rs76668354	G	C	26.0358
Effector Memory CD8+ T cell %T cell	1.18713e-11	3427	0.1775	0.02609	rs58905133	G	A	46.2859
Effector Memory CD8+ T cell %T cell	2.75702e-06	3427	0.2483	0.05287	rs7577330	T	A	22.0564
Effector Memory CD8+ T cell %T cell	1.99402e-07	3427	0.1582	0.03036	rs4507432	G	A	27.1525
Effector Memory CD8+ T cell %T cell	4.67401e-06	3427	-0.1301	0.02836	rs1583072	G	A	21.0447
Effector Memory CD8+ T cell %T cell	9.50101e-06	3427	-1.62	0.3652	rs13359589	T	C	19.6774
Effector Memory CD8+ T cell %T cell	4.00904e-06	3427	0.4285	0.09279	rs111551789	A	G	21.3255
Effector Memory CD8+ T cell %T cell	8.45396e-06	3427	0.1437	0.03222	rs2275854	G	A	19.8913
Effector Memory CD8+ T cell %T cell	1.60398e-06	3427	0.2725	0.05671	rs7496	T	C	23.0895
Effector Memory CD8+ T cell %T cell	7.73108e-06	3427	-0.1409	0.03145	rs2442737	A	G	20.0715
Effector Memory CD8+ T cell %T cell	4.76903e-07	3427	-2.133	0.4227	rs116944484	A	G	25.4634
Effector Memory CD8+ T cell %T cell	6.81303e-06	3427	-0.1403	0.03114	rs4802765	C	T	20.2992
Terminally Differentiated CD8+ T cell Absolute Count	7.01294e-06	3395	-0.1472	0.03271	rs113702891	A	G	20.2514
Terminally Differentiated CD8+ T cell Absolute Count	8.88792e-06	3395	1.017	0.2285	rs191753228	T	C	19.8093
Terminally Differentiated CD8+ T cell Absolute Count	5.72598e-06	3395	0.3087	0.06794	rs78397636	T	C	20.6453
Terminally Differentiated CD8+ T cell Absolute Count	8.63774e-28	3395	0.2816	0.02555	rs7583259	G	C	121.474
Terminally Differentiated CD8+ T cell Absolute Count	1.4471e-11	3395	0.1912	0.02822	rs6707421	G	A	45.9052
Terminally Differentiated CD8+ T cell Absolute Count	5.62406e-06	3395	0.4153	0.09133	rs79293829	G	A	20.6774
Terminally Differentiated CD8+ T cell Absolute Count	4.719e-06	3395	0.2215	0.04832	rs56669682	A	C	21.0133
Terminally Differentiated CD8+ T cell Absolute Count	8.06901e-06	3395	0.2936	0.06568	rs114799586	T	C	19.9823
Terminally Differentiated CD8+ T cell Absolute Count	2.67997e-06	3395	-0.1397	0.02971	rs6915999	A	G	22.1099
Terminally Differentiated CD8+ T cell Absolute Count	6.51899e-06	3395	-0.6831	0.1513	rs78245997	G	T	20.3841
Terminally Differentiated CD8+ T cell Absolute Count	2.42399e-06	3395	-0.3715	0.07868	rs12352819	T	C	22.294
Terminally Differentiated CD8+ T cell Absolute Count	8.79103e-06	3395	0.2185	0.04908	rs4593919	C	T	19.8195
Terminally Differentiated CD8+ T cell Absolute Count	6.25201e-07	3395	0.1928	0.03862	rs561315248	A	G	24.9224
Terminally Differentiated CD8+ T cell Absolute Count	6.93202e-06	3395	0.118	0.0262	rs10829262	G	T	20.2844
Terminally Differentiated CD8+ T cell Absolute Count	6.78094e-06	3395	0.383	0.08496	rs138437119	T	A	20.3221
Terminally Differentiated CD8+ T cell Absolute Count	3.20701e-06	3395	-0.2482	0.0532	rs7989683	T	C	21.7661
Terminally Differentiated CD8+ T cell Absolute Count	8.26304e-06	3395	-0.1751	0.03923	rs1958553	A	G	19.9221
Terminally Differentiated CD8+ T cell Absolute Count	4.44396e-06	3395	-0.1756	0.03821	rs4796089	C	T	21.1201
[truncated: 16,778 more rows]

## Sheet: S3
Polyp	Category	Exposure	Posterior prob	MACE	MIP	Rank	P value
[truncated: 153 more rows]

[truncated: 1 more sheets: S4]
